# Supplementary material for: Blood-generating heart-forming organoids recapitulate co-development of the human haematopoietic system and the embryonic heart
Source: Nat Cell Biol. 2024 Oct 8;26(11):1984–96. doi: 10.1038/s41556-024-01526-4 (PMC11567889; doi:10.1038/s41556-024-01526-4)
Supplement: Supplementary file 8 — Workbook comprising all the numerical sources for the statistical analyses. [file 41556_2024_1526_MOESM8_ESM.xlsx]

## Sheet: S.TABLE I (Fig. 1g; 2b, 2d, 2f)
		EXPERIMENT	ORGANOID TYPE	CELL LINE	%NKX2.5eGFP+	%cTnT+	%CD31+	%CD34+	%CD144+	%CD43+	%CD45	CD73-CD34+CD31+	CD73+CD34+CD31+	NKX2.5- CD31- CD90+		Each analysis consists of 4-5 organoids pooled, splitted and stained
		EXP26	HFOs	hES3 NKX2.5egfp	13.6	X	X	4.88	4.98	0.29	0.83	X	X	X		X = analysis not performed
		EXP26	BGHFOs	hES3 NKX2.5egfp	16.8	13.9	29.5	9.1	16.01	12.44	5.18	X	X	X		X , technical problem
		EXP27	HFOs	hES3 NKX2.5egfp	9.7	X	X	5.84	7.16	0.065	0.57	X	X	X		RED, outlayer statistically excluded (Prism, ROUT (Q = 10.0%)) tot 5
		EXP27	BGHFOs	hES3 NKX2.5egfp	15.2	12	23	7.89	14	7.56	4.52	X	X	X
		EXP30	HFOs	hES3 NKX2.5egfp	24.1	22.9	3.3	6.43	5.38	0.126	0.28	X	X	X
		EXP30	BGHFOs	hES3 NKX2.5egfp	10.3	8.74	21.3	5.43	15.55	9.67	3.41	X	X	X
		EXP3233	HFOs	hES3 NKX2.5egfp	22.6	28.3	3.73	5.81	3.78	0.41	0.93	X	X	X
		EXP3233	BGHFOs	hES3 NKX2.5egfp	10.5	11.1	26.1	10.2	13	14.47	2.76	X	X	X
		EXP42.a	HFOs	hES3 NKX2.5egfp	35.3	26.5	2.47	2.34	3.26	0.51	0.656	0.073	1.299	11.49
		EXP42.b	HFOs	hES3 NKX2.5egfp	37.9	28	4.01	4.74	2.84	1.42	1.23	0.37	2.05	19.68
		EXP42.a	BGHFOs	hES3 NKX2.5egfp	13	X	36	9.76	16.6	18	12.8	3.82	10.39	16.29
		EXP42.b	BGHFOs	hES3 NKX2.5egfp	22.6	X	13.8	5.36	8.37	5.81	2.28	X	X	14.91
		EXP42.c	BGHFOs	hES3 NKX2.5egfp	22.1	X	23.9	9.4	18.5	4.49	3.61	X	X	22.386
		EXP44	HFOs	hES3 NKX2.5egfp	36.9	X	1.72	2.02	3.67	0.63	0.27	0.25	1.96	9.92
		EXP44	BGHFOs	hES3 NKX2.5egfp	22.5	X	12.6	8.09	10.1	8.18	3.09	2.84	7.74	12.28
		EXP44	BGHFOs	hES3 NKX2.5egfp	23.4	X	17.3	5.25	11.2	11.32	4.16	5.12	7.62	8.496
		EXP44	BGHFOs	hES3 NKX2.5egfp	24	X	14.9	5.06	11.8	8.27	3.27	2.567	7.182	9.747
		EXP2F	BGHFOs	hES3 NKX2.5egfp	14.3	X	17.5	8.39	15.4	8.61	8.43	1.876	9.193	19.177
		EXP1D	HFOs	hES3 NKX2.5egfp	27.8	26.7	3.18	2.41	3.84	0.13	0.44	X	X	X
		EXP1D	BGHFOs	hES3 NKX2.5egfp	X	19	14.6	7.08	14.1	3.62	1.38	X	X	X
		EXP6D	HFOs	hES3 NKX2.5egfp	31.1	27.8	3.55	3.91	4.01	0.43	0.24	X	X	X
		EXP6D	BGHFOs	hES3 NKX2.5egfp	19.7	14.5	12.3	3.4	6.98	17.44	5.1	X	X	X
		EXP9D	HFOs	hES3 NKX2.5egfp	26	28.5	X	2.22	3.54	0.3	0.85	X	X	X
		EXP10D.a	HFOs	hES3 NKX2.5egfp	23.6	21.4	3.59	3.68	4.3	0.14	0.16	X	X	X
		EXP10D.b	HFOs	hES3 NKX2.5egfp	25.1	21.1	3.61	3.46	4.12	0.133	0.24	X	X	X
		EXP11D	BGHFOs	hES3 NKX2.5egfp	10.6	12.4	10.3	3.14	8.38	14.01	1.16	X	X	X
		EXP11D.a	BGHFOs	hES3 NKX2.5egfp	10.38	16	9.81	2.94	8.55	12.89	1.478	X	X	X
		EXP11D.b	BGHFOs	hES3 NKX2.5egfp	15.3	17.9	13	3.84	9.95	7.17	3.09	X	X	X
		EXP63	BGHFOs	hES3 NKX2.5egfp	11.5	X	16.9	X	14.5	X	1.7	3.51	10.21	17.78
		EXP64.a	BGHFOs	hES3 NKX2.5egfp	19.4	10	20.1	8.11	14.6	11.53	3.85	X	X	X
		EXP64.b	BGHFOs	hES3 NKX2.5egfp	23.1	15.7	16.9	9.91	15.3	8.63	1.4	X	X	X

## Sheet: S.TABLE II (Fig. 5f, g, h)
		CFU-count
				RED		White		Mix
		Exp No	Seeded cell number	BFU-E	CFU-E	CFU-M	CFU-GM	CFU-GEMM	Sum
	CD34+	3	20000	1	6	21	3	2	33
		8	20000	4	3	11	4	2	24
		9	20000	1	6	22	1	1	31
	DP cells	10	1000	3	10	14	0	2	29
	cd34+cd43-	62a	20000	0	0	0	1	0	1
		62b	20000	0	0	0	4	0	4
		65a	20000	0	0	2	1	0	3
		65b	20000	0	0	4	0	0	4
	CD34-CD43+	59	20000	3	12	15	1	3	34
		62a	20000	3	10	14	2	1	30
		62b	20000	2	5	17	0	2	26

## Sheet: S.TABLE III (EDF 1e)
		ORGANOID TYPE	CELL LINE	%NKX2.5eGFP+	%cTnT+	%CD31+	%CD34+	%CD144+	%CD43+	%CD45
	Exp1F	BGHFOs	HSC_ADCF_SeV-iPS2	X	14.7	8.89	X	X	8.01	0.53
	EXP1F	HFOs	HSC_ADCF_SeV-iPS2	X	29.2	3.49	X	X	0.36	0.26
	EXP45.a	BGHFOs	HSC_ADCF_SeV-iPS2	X	16.2	14.4	X	5.89	X	1.93
	EXP45.b	BGHFOs	HSC_ADCF_SeV-iPS2	X	9.91	20.1	2.67	5.89	20.8	3.12
	EXP45.c	BGHFOs	HSC_ADCF_SeV-iPS2	X	7.2	14.02	6.08	8.73	6.52	4.86					Each analysis consists of 4-5 organoids pooled, splitted and stained
	EXP45.a	HFOs	HSC_ADCF_SeV-iPS2	X	43.7	2.95	3.78	2.3	0.25	0.42					X = analysis not performed
	EXP45.b	HFOs	HSC_ADCF_SeV-iPS2	X	55.3	4.3	2.73	1.71	0.34	0.35					RED, outlayer statistically excluded (Prism, ROUT (Q = 10.0%)) tot 1
	EXP45.c	HFOs	HSC_ADCF_SeV-iPS2	X	58.2	1.55	4.49	1.79	0	0.35
	EXP31	HFOs	HSC_ADCF_SeV-iPS2	X	32.5	3.5	5	5	0.4	0.4
	EXP31	BGHFOs	HSC_ADCF_SeV-iPS2	X	4	9.3	5.5	10	7.1	3.5
	EXP48	HFOs	HSC_ADCF_SeV-iPS2	X	37.3	3.23	1.63	4.2	0.46	0.42
	EXP48.a	BGHFOs	HSC_ADCF_SeV-iPS2	X	5.84	11.7	4.17	9.65	8.25	4.26
	EXP48.b	BGHFOs	HSC_ADCF_SeV-iPS2	X	9.87	0.75	3.75	10.8	5.59	2.04
	EXP48.c	BGHFOs	HSC_ADCF_SeV-iPS2	X	6.57	18.2	2.5	15.8	6.86	3.05
	EXP49.a	HFOs	HSC_ADCF_SeV-iPS2	X	9.06	8.74	7.75	11.4	2.26	0.5
	EXP49.b	HFOs	HSC_ADCF_SeV-iPS2	X	9.11	8	2.67	9.54	1.83	0.46
	EXP49.a	BGHFOs	HSC_ADCF_SeV-iPS2	X	18.6	10.8	1.9	8.48	4.07	3.71
	EXP49.b	BGHFOs	HSC_ADCF_SeV-iPS2	X	34.3	10.6	3.9	7.45	3.99	4.07

## Sheet: S.TABLE IV (EDF 2a)
		bpm	HFO		bpm	BG-HFO
		80	#1		24	#3 p1
		40	#2		36	#9 p2
		28	#3		38	#23 p1
		68	#4		31	#29 p1
		28	#5		20	#30 p1
		32	#6		19	#32 p1
		36	#7		26	#33 p1
		32	#8		27	#35 p1
		28	#9		20	#39 p1
		16	#10		27	#47 p1
		16	#11		36	#15 p2
		24	#12		46	#35 p2
		20	#13		38	#32 p2
		34.4615	Average		44	#38 p2
					17	#43 p2
					29.9333	Average

## Sheet: S.TABLE V (EDF. 5)
For HFOs and BGHFOs, data from Fig 1.g was used and compared to Cond 1, 2, 3
	EXPERIMENT	ORGANOID TYPE	CELL LINE	%NKX2.5eGFP+	%cTnT+	%CD31+	%CD34+	%CD144+	%CD43+	%CD45		Each analysis consists of 4-5 organoids pooled, splitted and stained
	EXP26	HFOs	hES3 NKX2.5egfp	13.6	X	X	4.88	4.98	0.29	0.83		X = analysis not performed
	EXP26	BGHFOs	hES3 NKX2.5egfp	16.8	13.9	29.5	9.1	16.01	12.44	5.18		RED, outlayer statistically excluded (Prism, ROUT (Q = 10.0%)) tot 7
	EXP27	HFOs	hES3 NKX2.5egfp	9.7	X	X	5.84	7.16	0.065	0.57
	EXP27	BGHFOs	hES3 NKX2.5egfp	15.2	12	23	7.89	14	7.56	4.52
	EXP30	HFOs	hES3 NKX2.5egfp	24.1	22.9	3.3	6.43	5.38	0.126	0.28
	EXP30	BGHFOs	hES3 NKX2.5egfp	10.3	8.74	21.3	5.43	15.55	9.67	3.41
	EXP3233	HFOs	hES3 NKX2.5egfp	22.6	28.3	3.73	5.81	3.78	0.41	0.93
	EXP3233	BGHFOs	hES3 NKX2.5egfp	10.5	11.1	26.1	10.2	13	14.47	2.76
	EXP42.a	HFOs	hES3 NKX2.5egfp	35.3	26.5	2.47	2.34	3.26	0.51	0.656
	EXP42.b	HFOs	hES3 NKX2.5egfp	37.9	28	4.01	4.74	2.84	1.42	1.23
	EXP42.a	BGHFOs	hES3 NKX2.5egfp	13	X	36	9.76	16.6	18	12.8
	EXP42.b	BGHFOs	hES3 NKX2.5egfp	22.6	X	13.8	5.36	8.37	5.81	2.28
	EXP42.c	BGHFOs	hES3 NKX2.5egfp	22.1	X	23.9	9.4	18.5	4.49	3.61
	EXP44	HFOs	hES3 NKX2.5egfp	36.9	X	1.72	2.02	3.67	0.63	0.27
	EXP44.a	BGHFOs	hES3 NKX2.5egfp	22.5	X	12.6	8.09	10.1	8.18	3.09
	EXP44.b	BGHFOs	hES3 NKX2.5egfp	23.4	X	17.3	5.25	11.2	11.32	4.16
	EXP44.c	BGHFOs	hES3 NKX2.5egfp	24	X	14.9	5.06	11.8	8.27	3.27
	EXP2F	BGHFOs	hES3 NKX2.5egfp	14.3	X	17.5	8.39	15.4	8.61	8.43
	EXP1D	HFOs	hES3 NKX2.5egfp	27.8	26.7	3.18	2.41	3.84	0.13	0.44
	EXP1D	BGHFOs	hES3 NKX2.5egfp	X	19	14.6	7.08	14.1	3.62	1.38
	EXP6D	HFOs	hES3 NKX2.5egfp	31.1	27.8	3.55	3.91	4.01	0.43	0.24
	EXP6D	BGHFOs	hES3 NKX2.5egfp	19.7	14.5	12.3	3.4	6.98	17.44	5.1
	EXP9D	HFOs	hES3 NKX2.5egfp	26	28.5	X	2.22	3.54	0.3	0.85
	EXP10D.a	HFOs	hES3 NKX2.5egfp	23.6	21.4	3.59	3.68	4.3	0.14	0.16
	EXP10D.b	HFOs	hES3 NKX2.5egfp	25.1	21.1	3.61	3.46	4.12	0.133	0.24
	EXP11D.a	BGHFOs	hES3 NKX2.5egfp	10.6	12.4	10.3	3.14	8.38	14.01	1.16
	EXP11D.b	BGHFOs	hES3 NKX2.5egfp	10.38	16	9.81	2.94	8.55	12.89	1.478
	EXP11D.c	BGHFOs	hES3 NKX2.5egfp	15.3	17.9	13	3.84	9.95	7.17	3.09
	EXP21	Cond1	hES3 NKX2.5egfp	0.0945	0.101	0.117	0.0677	0.115	0.007	0.0032
	EXP24	Cond1	hES3 NKX2.5egfp	0.225	0.232	0.118	0.138	0.124	0.00058	0.0018
	EXP25	Cond1	hES3 NKX2.5egfp	0.156	0.149	0.0916	0.0805	0.0786	0.0125	0.00255
	EXP26	Cond1	hES3 NKX2.5egfp	0.1633	0.128	0.131	0.0946	0.0922	0.0459	0.0259
	EXP24	Cond2	hES3 NKX2.5egfp	0.239	0.197	0.274	0.223	0.291	0.00075	0.0043
	EXP25	Cond2	hES3 NKX2.5egfp	0.121	0.104	0.174	0.0804	0.13	0.0482	0.0198
	EXP26	Cond2	hES3 NKX2.5egfp	0.155	0.139	0.191	0.12	0.141	0.0632	0.0259
	EXP27	Cond2	hES3 NKX2.5egfp	0.119	0.106	0.105	0.0808	0.124	0.0182	0.0176
	EXP6D	Cond3	hES3 NKX2.5egfp	0.2	0.203	0.0715	0.0315	0.0759	0.0363	0.0113
	EXP7D	Cond3	hES3 NKX2.5egfp	0.243	0.307	0.103	0.049	0.108	0.0077	0.0076
	EXP8D	Cond3	hES3 NKX2.5egfp	0.307	0.312	0.128	0.0761	0.146	0.00183	0.0227
	EXP9D	Cond3	hES3 NKX2.5egfp	0.281	0.269	0.147	0.0821	0.173	0.00564	0.011
	EXP10D.a	Cond3	hES3 NKX2.5egfp	0.287	0.281	0.121	0.0627	0.126	0.0522	0.0086
	EXP10D.b	Cond3	hES3 NKX2.5egfp	0.285	0.244	0.161	0.106	0.174	0.0227	0.0166
	EXP10D.c	Cond3	hES3 NKX2.5egfp	0.2129	0.246	0.105	0.0531	0.118	0.0261	0.0055
	EXP11D.a	Cond3	hES3 NKX2.5egfp	0.112	0.14	0.104	0.0473	0.0903	0.0658	0.0428
	EXP11D.b	Cond3	hES3 NKX2.5egfp	0.182	0.162	0.141	0.0561	0.116	0.037	0.0152
	EXP111D.c	Cond3	hES3 NKX2.5egfp	0.251	0.233	0.119	0.0492	0.128	0.0506	0.00397
				%NKX2.5eGFP+	%cTnT+	%CD31+	%CD34+	%CD144+	%CD43+	%CD45
