# Supplementary material for: Blood-generating heart-forming organoids recapitulate co-development of the human haematopoietic system and the embryonic heart
Source: Nat Cell Biol. 2024 Oct 8;26(11):1984–96. doi: 10.1038/s41556-024-01526-4 (PMC11567889; doi:10.1038/s41556-024-01526-4)
Supplement: Supplementary file 9 — Dynamic Excel file including the numerical data obtained from the CCC analysis and used for the gene enrichment analysis. [file 41556_2024_1526_MOESM9_ESM.xlsx]

## Sheet: liana_results
	source	target	ligand.complex	receptor.complex	magnitude_rank	specificity_rank	magnitude_mean_rank	cellphonedb.lr.mean	sca.LRscore	natmi.prod_weight	specificity_mean_rank	cellphonedb.pvalue	logfc.logfc_comb	natmi.edge_specificity	connectome.weight_sc
1	PFE	AE	GPC3	FLT1	3.67335e-15	4.50886e-05	1	2.66804	0.952333	6.83718	7303.12	0	2.50672	0.0756302	1.81178
2	AE	CM	CALM1	RYR2	2.93868e-14	0.00334896	2	2.58273	0.951338	6.54677	8545.88	0	2.08368	0.0336844	1.38403
3	Mo/Mo	AE	LGALS1	ITGB1	9.91805e-14	0.0116549	3	2.53853	0.95094	6.43561	10602.6	0	1.3849	0.0215573	1.03984
4	AE	ELC	CALM1	RYR2	4.59169e-13	0.00471768	4.66667	2.48588	0.949192	5.97834	9020.38	0	1.37124	0.0307597	1.28682
5	EC	CM	CALM1	RYR2	4.59169e-13	0.00471062	4.33333	2.48004	0.949631	6.08856	8793.12	0	2.17043	0.0313268	1.28703
6	MKs	AE	TIMP1	CD63	7.93444e-13	0.0378537	6	2.3969	0.948198	5.73906	16862.6	0	0.873735	0.0117763	0.619567
7	Mo/Mo	VE	LGALS1	ITGB1	1.25996e-12	0.0270248	7	2.39451	0.947934	5.67775	11724.1	0	1.16849	0.0190187	0.884811
8	EC	ELC	CALM1	RYR2	1.88076e-12	0.00645436	8	2.38318	0.947414	5.55992	9269.38	0	1.45799	0.0286068	1.18982
9	PE/ST	HPC	MDK	NCL	2.67787e-12	0.028607	9	2.38102	0.947386	5.55378	12744.6	0	1.2272	0.016329	0.837668
10	VE	CM	CALM1	RYR2	3.67335e-12	0.00743531	10	2.33574	0.94689	5.44472	9282.38	0	1.70579	0.0280141	1.15073
11	Mo/Mo	PE/ST	LGALS1	ITGB1	6.34755e-12	0.028607	11.6667	2.32841	0.946352	5.32997	12330.6	0	1.14596	0.0178537	0.813671
12	MKs	PE/ST	TIMP1	CD63	8.07036e-12	0.0518779	11.6667	2.31826	0.946562	5.37433	18288.6	0	0.820311	0.0110279	0.530822
13	Mo/Mo	ELC	LGALS1	ITGB1	1.23976e-11	0.028607	14.6667	2.30759	0.945822	5.22041	12752.4	0	0.982552	0.0174867	0.791261
14	MKs	MKs	TIMP1	CD63	1.23976e-11	0.0552876	13.6667	2.30368	0.946241	5.3067	18282.1	0	0.951262	0.0108891	0.514368
15	Mo/Mo	EPP	LGALS1	ITGB1	1.50461e-11	0.028607	16	2.2993	0.945607	5.17679	12843.9	0	0.982085	0.0173406	0.78234
16	MKs	EPP	TIMP1	CD63	2.1423e-11	0.0585018	15.3333	2.28901	0.945912	5.23868	19211.1	0	0.704082	0.0107496	0.497816
17	EPP	CM	CALM1	RYR2	2.93868e-11	0.009932	18	2.26087	0.945275	5.11064	9611.88	0	1.54339	0.0262952	1.08
18	PE/ST	AE	LGALS1	ITGB1	3.40189e-11	0.028607	19	2.25451	0.944945	5.04609	12606.4	0	1.2558	0.0169028	0.802363
19	PFE	ELC	GPC3	FLT1	4.46937e-11	0.000256484	20.3333	2.24759	0.944912	5.03958	7745.62	0	1.60938	0.0557459	1.46622
20	AE	ELC	CALM1	CACNA1C	5.07804e-11	0.00683014	21.6667	2.29478	0.943942	4.85679	10221.4	0	1.27446	0.0230562	1.17229
21	MKs	ELC	TIMP1	CD63	5.07804e-11	0.0712653	21.3333	2.24055	0.944779	5.01392	20486.4	0	0.64413	0.0102884	0.443129
22	AE	Ery	APP	RPSA	5.73961e-11	0.028607	24	2.24857	0.943648	4.80317	14581.9	0	0.942676	0.013423	0.835685
23	VE	ELC	CALM1	RYR2	5.73961e-11	0.0144001	23	2.23889	0.944559	4.97198	10211.9	0	0.993347	0.0255817	1.05352
24	ELC	CM	CALM1	RYR2	7.23026e-11	0.0108138	23	2.23701	0.944728	5.00419	9735.38	0	1.49369	0.0257475	1.05747
25	PFE	EPP	GPC3	FLT1	8.95894e-11	0.000288327	25	2.2208	0.94431	4.92504	7778.12	0	1.60478	0.0544788	1.4442
26	PE/ST	AE	COL3A1	ITGA2_ITGB1	1.09433e-10	0.00119301	29	2.2125	0.943231	4.72864	8181.38	0	1.92129	0.0414169	1.28464
27	Mo/Mo	MES	LGALS1	ITGB1	1.20368e-10	0.028607	32	2.20554	0.942973	4.68344	13928.9	0	0.999234	0.0156881	0.681423
28	PE/ST	AE	TIMP1	CD63	1.32009e-10	0.089941	29	2.19966	0.943423	4.7628	23135.4	0	0.381913	0.00977307	0.419042
29	PE/ST	AE	GPC3	FLT1	1.44377e-10	0.000383535	26.6667	2.32713	0.942817	4.65648	7746.38	0	2.48481	0.0515081	1.43449
30	MKs	HPC	TIMP1	CD63	1.71384e-10	0.0884299	29.3333	2.19031	0.943524	4.78092	21726.1	0	0.655797	0.00981027	0.386437
31	Mo/Mo	PFE	LGALS1	ITGB1	1.86066e-10	0.028607	35.6667	2.1847	0.942332	4.57376	14311.1	0	0.939499	0.0153207	0.658987
32	PE/ST	VE	MDK	NCL	2.01564e-10	0.028607	36.6667	2.19684	0.9422	4.55159	15720.9	0	0.863257	0.0133824	0.629544
33	MKs	VE	TIMP1	CD63	2.01564e-10	0.0939215	32	2.17669	0.943169	4.71771	22453.4	0	0.584449	0.00968056	0.371057
34	AE	CM	CALM1	CACNA1C	2.179e-10	0.00905753	34.6667	2.23713	0.942001	4.5185	10493.6	0	1.52804	0.0214503	1.10482
35	EC	ELC	CALM1	CACNA1C	2.35095e-10	0.0101362	38.3333	2.19208	0.941991	4.51686	10603.9	0	1.36122	0.0214425	1.07528
36	Mo/Mo	CM	CALM1	RYR2	2.35095e-10	0.0142879	33.3333	2.17221	0.943153	4.71504	10039.9	0	1.52742	0.0242597	0.996256
37	PE/ST	AE	COL3A1	ITGA1_ITGB1	2.72151e-10	0.00256246	41.6667	2.16815	0.941866	4.49623	8731.62	0	1.65693	0.0357198	1.01567
38	PFE	VE	GPC3	FLT1	2.72151e-10	0.000365321	34.6667	2.16739	0.943049	4.69671	7847.12	0	1.59952	0.0519531	1.40031
39	EPP	ELC	CALM1	RYR2	3.12911e-10	0.019683	36.6667	2.16402	0.942878	4.6669	10907.9	0	0.830945	0.0240121	0.982793
40	AE	CM	CALM1	KCNQ5	3.81379e-10	0.00441873	41.3333	2.21975	0.941374	4.41644	8886.88	0	1.76549	0.0307159	1.30473
41	MKs	PFE	TIMP1	CD63	3.81379e-10	0.107747	40.3333	2.14245	0.942244	4.55893	23502.4	0	0.579365	0.00935475	0.332423
42	ELC	ELC	CALM1	RYR2	4.06243e-10	0.0216134	40	2.14016	0.942308	4.56969	11174.1	0	0.781249	0.0235119	0.960257
43	PE/ST	PE/ST	COL3A1	ITGA1_ITGB1	5.78421e-10	0.00309394	52.6667	2.1386	0.940899	4.34133	8829.62	0	1.7595	0.0344892	0.995942
44	CM	AE	SLIT2	ROBO1	6.11154e-10	0.00153416	45.6667	2.12859	0.941979	4.51481	8183.38	0	2.23268	0.0394681	1.39517
45	PE/ST	AE	COL1A1	ITGA2_ITGB1	6.451e-10	0.000679865	52.6667	2.12156	0.941274	4.40045	8008.38	0	1.88931	0.0460441	1.29696
46	PE/ST	PE/ST	TIMP1	CD63	6.80279e-10	0.118385	47.6667	2.12102	0.941645	4.46011	25906.4	0	0.328489	0.00915197	0.330298
47	PE/ST	EPP	MDK	NCL	7.16715e-10	0.028607	53.6667	2.15373	0.940742	4.31696	16692.9	0	0.795154	0.0126926	0.58082
48	MKs	EC	TIMP1	CD63	7.16715e-10	0.120055	49.3333	2.11791	0.941552	4.44513	23625.9	0	0.756284	0.00912123	0.304733
49	Mo/Mo	Mo/Mo	S100A9	ITGB2	8.33781e-10	4.2997e-08	50	2.22818	0.940354	4.2575	6837.88	0	3.7104	0.397431	3.1908
50	PE/ST	PE/ST	MDK	NCL	8.75463e-10	0.028607	57.6667	2.13948	0.940235	4.23942	17161.4	0	0.735988	0.0124646	0.564716
51	MKs	MES	TIMP1	CD63	8.75463e-10	0.122982	51.3333	2.1127	0.941402	4.42094	24581.9	0	0.56971	0.00907159	0.298847
52	AE	HPC	APP	RPSA	9.18511e-10	0.0332498	58.3333	2.11228	0.940809	4.32732	17078.1	0	0.6202	0.0120932	0.682266
53	PE/ST	EC	MDK	NCL	9.62948e-10	0.0293401	59.6667	2.13522	0.940081	4.21623	16486.1	0	1.08943	0.0123964	0.559902
54	PE/ST	VE	LGALS1	ITGB1	9.62948e-10	0.028607	50.6667	2.11048	0.941594	4.45185	14429.4	0	1.03939	0.0149123	0.647339
55	EC	CM	CALM1	CACNA1C	1.00879e-09	0.0135109	61	2.13444	0.939987	4.20225	10965.6	0	1.6148	0.019949	1.00782
56	MKs	Mo/Mo	TIMP1	CD63	1.00879e-09	0.124878	55	2.109	0.941295	4.4038	24612.4	0	0.587062	0.00903643	0.294678
57	PE/ST	MKs	TIMP1	CD63	1.05607e-09	0.12484	54.6667	2.10644	0.941296	4.40399	25027.4	0	0.45944	0.00903681	0.313843
58	PE/ST	AE	MDK	NCL	1.10481e-09	0.0304937	62.6667	2.12864	0.93984	4.18045	17487.9	0	0.70269	0.0122912	0.552471
59	ELC	AE	SLIT2	ROBO1	1.10481e-09	0.00171174	54.3333	2.10592	0.94135	4.41256	8295.38	0	1.68837	0.0385743	1.37248
60	VE	Ery	APP	RPSA	1.20673e-09	0.0395485	63.3333	2.1346	0.93981	4.17604	16677.9	0	0.788646	0.0116704	0.702038
61	EPP	AE	TIMP1	CD63	1.20673e-09	0.138855	63	2.10458	0.940581	4.29217	29969.9	0	0.153331	0.00880737	0.322376
62	PE/ST	Mo/Mo	MDK	NCL	1.37107e-09	0.0330008	67.6667	2.1176	0.939429	4.12034	17034.1	0	0.97403	0.0121145	0.539988
63	EC	CM	CALM1	KCNQ5	1.429e-09	0.00608098	68.6667	2.11705	0.939339	4.10734	9167.38	0	1.85225	0.0285661	1.20773
64	PE/ST	EPP	TIMP1	CD63	1.67701e-09	0.132085	61	2.09177	0.940938	4.34754	28938.6	0	0.21226	0.00892097	0.297292
65	PE/ST	AE	MDK	ITGA6_ITGB1	1.7432e-09	0.0264033	74.6667	2.10534	0.938963	4.05364	11664.6	0	1.21742	0.0190467	0.888745
66	PFE	AE	GPC3	CD81	1.7432e-09	0.000644265	60.6667	2.08902	0.941028	4.36164	8023.88	0	1.55196	0.0464972	1.34762
67	Mo/Mo	EC	LGALS1	ITGB1	1.81111e-09	0.028607	77	2.08719	0.939013	4.0607	15827.1	0	1.03463	0.0136021	0.554038
68	MKs	VE	TIMP3	KDR	1.95217e-09	0.0038274	65	2.08505	0.940782	4.32316	8636.88	0	2.09635	0.0330352	1.29885
69	CM	HPC	MDK	NCL	2.02537e-09	0.028607	64	2.08093	0.940818	4.32869	16894.9	0	0.709838	0.012727	0.586162
70	PE/ST	Ery	MDK	NCL	2.17721e-09	0.0371625	80.6667	2.09942	0.938734	4.02141	17716.6	0	0.839138	0.0118236	0.519444
71	PE/ST	AE	COL1A1	ITGA1_ITGB1	2.17721e-09	0.00148737	72	2.07721	0.939865	4.18417	8504.62	0	1.62494	0.0397106	1.02799
72	PE/ST	PFE	MDK	NCL	2.33646e-09	0.0373678	82.3333	2.09851	0.938699	4.01648	17979.1	0	0.756737	0.0118091	0.518419
73	Mo/Mo	ELC	CALM1	RYR2	2.33646e-09	0.028607	68	2.07536	0.940669	4.30565	11474.9	0	0.814981	0.0221534	0.899045
74	AE	ELC	CALM1	KCNQ5	2.5896e-09	0.00609699	74.6667	2.14557	0.938444	3.98109	9516.12	0	1.21396	0.0276881	1.20733
75	MKs	AE	TIMP3	KDR	2.95469e-09	0.00433844	73	2.0586	0.940113	4.22111	8721.88	0	2.05223	0.0322553	1.27214
76	MKs	CM	TIMP1	CD63	3.14944e-09	0.159764	79	2.0526	0.93958	4.1422	27557.9	0	0.464858	0.00849963	0.231025
77	PE/ST	MES	MDK	NCL	3.45733e-09	0.0428229	93	2.07826	0.937894	3.90628	18373.1	0	0.783628	0.0114851	0.495534
78	Mo/Mo	CM	LGALS1	ITGB1	3.67335e-09	0.028607	98	2.05394	0.93774	3.88571	17238.6	0	0.723745	0.0130159	0.518244
79	AE	PFE	APP	RPSA	3.67335e-09	0.0431027	82.6667	2.04857	0.939322	4.10489	18811.9	0	0.484838	0.0114716	0.610553
80	VE	ELC	CALM1	CACNA1C	3.78466e-09	0.0254201	87.6667	2.04779	0.938861	4.03922	11967.6	0	0.896569	0.0191751	0.938982
81	PE/ST	PE/ST	COL1A1	ITGA1_ITGB1	3.89819e-09	0.00177342	87.3333	2.04766	0.938867	4.04002	8580.12	0	1.72751	0.0383425	1.00826
82	PE/ST	VE	COL1A1	ITGA9_ITGB1	4.01397e-09	0.00102764	89	2.0467	0.938834	4.03536	8149.88	0	1.82249	0.0425387	1.28032
83	PE/ST	ELC	MDK	NCL	4.13202e-09	0.0453078	99	2.06991	0.937552	3.86088	19250.4	0	0.605488	0.0113516	0.486105
84	PE/ST	PE/ST	LGALS1	ITGB1	4.13202e-09	0.028607	80	2.04438	0.939831	4.17916	15446.1	0	1.01685	0.0139989	0.576199
85	PE/ST	ELC	TIMP1	CD63	4.25237e-09	0.156773	81.6667	2.04331	0.939708	4.16101	32145.9	0	0.152308	0.00853823	0.242605
86	ELC	Ery	APP	RPSA	4.50002e-09	0.0587831	100.333	2.07402	0.937413	3.84264	18552.4	0	0.602582	0.0107387	0.630987
87	Mo/Mo	AE	VCAN	ITGB1	4.50002e-09	0.020296	93.6667	2.04229	0.938637	4.0079	10857.6	0	1.32762	0.0213314	0.933083
88	PFE	AE	FGB	ITGB1	4.88923e-09	3.17492e-06	96.6667	2.03447	0.93836	3.96962	6982.62	0	2.07921	0.11428	3.73464
89	PE/ST	Ery	APP	RPSA	5.02379e-09	0.0622606	104.333	2.06452	0.937011	3.79039	18228.9	0	0.733351	0.0105927	0.619853
90	AE	PE/ST	APP	RPSA	5.44223e-09	0.0470805	93.3333	2.02708	0.938795	4.02987	19394.4	0	0.452287	0.011262	0.586365
91	EPP	PE/ST	TIMP1	CD63	5.58671e-09	0.17994	95	2.02594	0.93872	4.01939	34245.9	0	0.0999072	0.00824764	0.233631
92	PE/ST	ELC	LGALS1	ITGB1	6.03544e-09	0.028607	89.3333	2.02356	0.939241	4.09326	16119.9	0	0.853448	0.0137111	0.553789
93	EC	ELC	CALM1	KCNQ5	6.19018e-09	0.00885465	114.667	2.04287	0.936314	3.70245	9794.12	0	1.30071	0.0257502	1.11033
94	PFE	CM	CALM1	RYR2	6.50757e-09	0.028607	93	2.02197	0.9389	4.04469	11206.9	0	1.29468	0.0208107	0.854343
95	PE/ST	MKs	CALR	ITGA2B	6.83562e-09	0.00161863	105.667	2.01728	0.937895	3.90641	8388.12	0	1.71003	0.0390734	1.1681
96	PE/ST	EPP	LGALS1	ITGB1	7.0037e-09	0.028607	92.6667	2.01527	0.939002	4.05906	16256.4	0	0.85298	0.0135966	0.544867
97	MKs	AE	TGFB1	ITGB1	7.17452e-09	0.0156633	109	2.01527	0.937664	3.87569	11196.6	0	1.28182	0.0198583	0.978451
98	AE	AE	HSPG2	ITGB1	7.34809e-09	0.00579635	110	2.01326	0.93759	3.86587	9991.12	0	1.31105	0.0239928	1.22489
99	AE	AE	TIMP1	CD63	7.70358e-09	0.349505	114.667	2.0122	0.937354	3.83492	38510.4	0	-0.0095945	0.0078691	0.228456
100	EPP	MKs	TIMP1	CD63	8.07036e-09	0.189036	104	2.01136	0.938354	3.96882	31460.9	0	0.230858	0.00814386	0.217177
101	PE/ST	CM	MDK	NCL	8.25803e-09	0.0585883	124.333	2.03205	0.935927	3.65484	19915.1	0	0.683951	0.0107458	0.443317
102	VE	HPC	APP	RPSA	9.24016e-09	0.0643455	121.333	1.99831	0.936791	3.76232	20213.9	0	0.466169	0.0105143	0.548619
103	AE	AE	CD99	CD81	9.44549e-09	0.0246275	104.333	1.99732	0.93849	3.98745	12755.1	0	0.97773	0.0166377	0.901249
104	EPP	EPP	TIMP1	CD63	9.86523e-09	0.373048	109.667	1.99669	0.93798	3.91794	39261.9	0	-0.016322	0.00803947	0.200625
105	PE/ST	HPC	TIMP1	CD63	1.05179e-08	0.189383	108.667	1.99308	0.938346	3.96765	33873.4	0	0.163975	0.00814146	0.185913
106	PE/ST	PE/ST	FN1	ITGA8_ITGB1	1.07416e-08	0.011728	110.333	1.99247	0.938054	3.9279	9846.12	0	1.56637	0.0266195	0.898552
107	AE	AE	CALM1	CACNA1C	1.09686e-08	0.0230782	125.333	2.07114	0.935	3.5443	12538.1	0	1.05617	0.0168256	0.910525
108	VE	CM	CALM1	CACNA1C	1.16685e-08	0.028607	125.667	1.99015	0.936756	3.75787	12156.9	0	1.15016	0.0178395	0.871514
109	CM	VE	SLIT2	ROBO1	1.23976e-08	0.00310896	112	1.98504	0.938144	3.94011	8577.12	0	1.99498	0.0344442	1.24658
110	PE/ST	VE	COL3A1	ITGA1_ITGB1	1.26472e-08	0.00908732	148.333	1.984	0.934886	3.53106	10035.4	0	1.37612	0.0280521	0.799505
111	EPP	Ery	APP	RPSA	1.29001e-08	0.0888526	143.667	2.01295	0.934674	3.50659	20322.4	0	0.540319	0.00979958	0.559372
112	PE/ST	AE	FN1	ITGA5_ITGB1	1.29001e-08	0.00957377	116.667	1.98378	0.93777	3.88971	9421.62	0	1.53001	0.0277462	1.08168
113	MES	CM	CALM1	RYR2	1.36791e-08	0.028607	121.667	1.97981	0.937519	3.85656	11607.6	0	1.27392	0.0198427	0.814516
114	PE/ST	VE	TIMP1	CD63	1.39456e-08	0.199121	116	1.97945	0.93796	3.91519	36523.4	0	0.0926269	0.00803381	0.170532
115	Mo/Mo	Mo/Mo	LGALS1	PTPRC	1.53299e-08	2.54282e-06	159.667	1.97889	0.934537	3.4908	7077.62	0	2.05481	0.118056	2.15363
116	EPP	ELC	CALM1	CACNA1C	1.53299e-08	0.028607	127	1.97291	0.937018	3.79138	12961.6	0	0.734167	0.0179985	0.868258
117	VE	CM	CALM1	KCNQ5	1.56174e-08	0.010301	138	1.97276	0.936076	3.673	9805.62	0	1.3876	0.0255453	1.07143
118	PE/ST	MES	COL3A1	ITGA1_ITGB1	1.59084e-08	0.00990492	163	1.97257	0.934364	3.47114	10045.4	0	1.45924	0.0275761	0.800493
119	CM	AE	VCAN	ITGB1	1.6203e-08	0.028607	140.667	1.97105	0.935964	3.65936	11780.9	0	1.0755	0.0194763	0.855913
120	PE/ST	ELC	COL3A1	ITGA2_ITGB1	1.71085e-08	0.00628393	166.667	1.96868	0.934183	3.45077	9384.88	0	1.46338	0.0302243	0.936065
121	PE/ST	ELC	COL3A1	ITGA1_ITGB1	1.80472e-08	0.0103567	170	1.96677	0.934094	3.44078	10240.1	0	1.28189	0.0273349	0.785164
122	PFE	HPC	MDK	NCL	1.83675e-08	0.0452662	125.667	1.96643	0.937555	3.86126	20210.1	0	0.449571	0.0113527	0.490201
123	VE	AE	TIMP1	CD63	1.86917e-08	0.480033	147.333	1.96628	0.935537	3.60765	41487.1	0	-0.0436108	0.00740276	0.181775
124	PE/ST	AE	MDK	ITGA4_ITGB1	1.90196e-08	0.028607	163.667	1.99062	0.933991	3.42938	13001.4	0	1.03318	0.0174348	0.716672
125	PFE	VE	GPC3	CD81	1.93513e-08	0.00129265	130.667	1.96399	0.937294	3.8271	8401.88	0	1.37504	0.0407987	1.20651
126	ELC	VE	SLIT2	ROBO1	1.96869e-08	0.00349279	129	1.96238	0.937476	3.85088	8757.88	0	1.45068	0.0336641	1.2239
127	AE	Mo/Mo	APP	RPSA	2.1782e-08	0.0629194	135.667	1.95579	0.936937	3.78097	20316.9	0	0.502664	0.0105664	0.506114
128	Mo/Mo	AE	TIMP1	CD63	2.25121e-08	0.280989	154.333	1.95533	0.935078	3.55343	37652.1	0	0.088442	0.0072915	0.170638
129	PE/ST	PFE	COL3A1	ITGA1_ITGB1	2.32583e-08	0.0111877	183	1.95645	0.933604	3.38669	10226.6	0	1.40735	0.0269052	0.782238
130	MES	Ery	APP	RPSA	2.36375e-08	0.103156	172.667	1.99056	0.933574	3.38339	20286.1	0	0.656441	0.00945528	0.533117
131	PE/ST	EPP	COL3A1	ITGA2_ITGB1	2.40208e-08	0.00703719	185.333	1.95561	0.933564	3.38226	9499.38	0	1.46018	0.0296243	0.916002
132	ELC	ELC	CALM1	CACNA1C	2.44082e-08	0.028607	141.333	1.94906	0.936394	3.7124	13316.9	0	0.684471	0.0176236	0.845722
133	EPP	ELC	TIMP1	CD63	2.47998e-08	0.617208	140.333	1.94823	0.936692	3.74985	43063.1	0	-0.0762739	0.00769454	0.145938
134	MES	AE	LGALS1	ITGB1	2.59996e-08	0.0368256	160.667	1.94595	0.934934	3.53655	18938.4	0	0.499817	0.0118463	0.544381
135	HPC	AE	TIMP1	CD63	2.64079e-08	0.322875	166.333	1.9457	0.934667	3.50579	41102.1	0	-0.00161044	0.00719374	0.160852
136	PE/ST	PFE	TIMP1	CD63	2.68206e-08	0.225326	139.333	1.94521	0.936956	3.78342	38255.6	0	0.0875428	0.00776343	0.131899
137	PE/ST	VE	MDK	ITGA6_ITGB1	2.76586e-08	0.028607	183.333	1.97786	0.933358	3.35996	13805.9	0	1.014	0.0157873	0.694164
138	PE/ST	CM	CALM1	RYR2	2.80842e-08	0.028607	148.333	1.94041	0.936139	3.68076	12130.9	0	1.13211	0.0189382	0.7773
139	PE/ST	EPP	COL3A1	ITGA1_ITGB1	2.8514e-08	0.0116131	194.333	1.9508	0.933331	3.35704	10398.4	0	1.28063	0.0266697	0.766073
140	ELC	HPC	APP	RPSA	2.98298e-08	0.0943122	177	1.93773	0.934282	3.46195	23878.4	0	0.280106	0.00967483	0.477568
141	ELC	HPC	MDK	NCL	3.02773e-08	0.0533068	145.333	1.93497	0.936557	3.73282	21977.6	0	0.336899	0.0109751	0.463832
142	VE	PFE	APP	RPSA	3.07292e-08	0.0819244	160.333	1.9346	0.93521	3.56894	22810.6	0	0.330808	0.00997381	0.476906
143	AE	PE/ST	TIMP1	CD63	3.16464e-08	0.558099	159	1.93356	0.935399	3.5912	43355.9	0	-0.0630185	0.007369	0.139711
144	PE/ST	ELC	MDK	ITGA6_ITGB1	3.21118e-08	0.028607	192.333	1.97012	0.932965	3.31784	13835.6	0	0.957746	0.0155895	0.722782
145	AE	EC	APP	RPSA	3.30562e-08	0.0702028	150.667	1.93063	0.936239	3.69313	20564.4	0	0.544779	0.0103209	0.477794
146	PE/ST	HPC	APP	RPSA	3.40189e-08	0.0994933	190	1.92823	0.933861	3.41488	22470.9	0	0.410875	0.00954329	0.466435
147	PE/ST	EPP	MDK	ITGA6_ITGB1	3.45072e-08	0.028607	197	1.96754	0.932832	3.3038	13861.4	0	0.962045	0.0155234	0.721619
148	MES	HPC	MDK	NCL	3.50002e-08	0.0553842	150.667	1.92725	0.936305	3.70129	21070.4	0	0.438702	0.0108824	0.457359
149	AE	EPP	APP	RPSA	3.54978e-08	0.0714408	154.333	1.9267	0.936128	3.6794	21897.4	0	0.387073	0.0102825	0.473367
150	PFE	ELC	CALM1	RYR2	3.60001e-08	0.028607	152	1.92512	0.936242	3.6935	13644.9	0	0.582242	0.0190038	0.757132
151	Mo/Mo	MKs	LGALS1	ITGB1	3.65072e-08	0.0515563	208.667	1.94204	0.932766	3.29688	20561.4	0	0.621102	0.0110435	0.397798
152	EC	AE	CALM1	CACNA1C	3.70189e-08	0.028607	199.667	1.96845	0.93276	3.29624	13190.9	0	1.14293	0.015648	0.813523
153	HPC	AE	HMGB1	CXCR4	3.91139e-08	0.00438433	199.667	1.97559	0.932724	3.29243	8979.62	0	1.26818	0.0321929	1.24193
154	PE/ST	MES	LGALS1	ITGB1	3.91139e-08	0.0304055	158	1.92152	0.93607	3.67223	18120.6	0	0.870129	0.0123008	0.443951
155	PE/ST	AE	COL1A1	ITGA9_ITGB1	3.96497e-08	0.0024365	190.333	1.9208	0.933919	3.42131	8820.88	0	1.5315	0.0360657	0.965935
156	AE	VE	APP	RPSA	4.01903e-08	0.0730345	160.667	1.92075	0.935958	3.65864	23274.6	0	0.289765	0.0102245	0.466675
157	PE/ST	EC	TIMP1	CD63	4.07359e-08	0.246266	156.333	1.92067	0.936205	3.68898	34997.6	0	0.264462	0.00756963	0.104209
158	AE	MKs	TIMP1	CD63	4.12864e-08	0.28305	170	1.91898	0.935015	3.54601	39847.6	0	0.0679325	0.00727628	0.123257
159	PE/ST	MES	TIMP1	CD63	4.24022e-08	0.255012	160.667	1.91546	0.936042	3.6689	40010.4	0	0.0778883	0.00752843	0.0983223
160	EPP	CM	CALM1	CACNA1C	4.29675e-08	0.028607	175.667	1.91527	0.934854	3.52729	12981.9	0	0.987753	0.0167448	0.800789
161	PFE	ELC	GPC3	CD81	4.41133e-08	0.00173556	165	1.91348	0.935565	3.61112	8651.62	0	1.22896	0.0384963	1.1495
162	AE	PFE	CALM1	RYR2	4.46937e-08	0.028607	192	2.0256	0.932576	3.27699	12920.1	0	0.956484	0.0168607	0.824844
163	VE	PE/ST	APP	RPSA	4.46937e-08	0.0891287	180	1.91312	0.934649	3.50371	23744.9	0	0.298257	0.00979153	0.452718
164	PE/ST	Mo/Mo	TIMP1	CD63	4.58698e-08	0.269107	165.333	1.91176	0.935926	3.65468	39634.1	0	0.0952396	0.00749926	0.0941535
165	HPC	CM	CALM1	RYR2	4.64655e-08	0.028607	171.667	1.91081	0.935038	3.54868	12541.9	0	1.06172	0.0182586	0.74934
166	PE/ST	AE	COL1A1	CD93	4.70663e-08	2.63408e-05	206.667	1.90939	0.933411	3.36563	7348.38	0	2.14231	0.0815407	1.52326
167	AE	AE	JAM3	ITGB1	4.76723e-08	0.00799221	212.333	1.90737	0.933245	3.3478	10325.6	0	1.20411	0.0229772	1.13096
168	PFE	Ery	APP	RPSA	4.82835e-08	0.123259	215	1.96528	0.93226	3.24427	21241.9	0	0.605081	0.0090665	0.50347
169	PE/ST	ELC	GPC3	FLT1	4.95215e-08	0.0018603	194	1.90668	0.934017	3.43222	8536.12	0	1.58748	0.0379659	1.08893
170	AE	EPP	TIMP1	CD63	5.01483e-08	1	184.333	1.90431	0.934622	3.50056	47260.1	0	-0.179248	0.007183	0.106705
171	CM	ELC	SLIT2	ROBO1	5.07804e-08	0.00492827	169.333	1.90273	0.935561	3.61059	8895.88	0	1.72717	0.0315635	1.16139
172	PE/ST	VE	COL3A1	ITGA2_ITGB1	5.20606e-08	0.00868573	231.667	1.92802	0.932196	3.23767	9849.38	0	1.44674	0.0283578	0.835845
173	ELC	AE	TIMP1	CD63	5.20606e-08	1	232	1.9011	0.932654	3.28504	47354.6	0	-0.167026	0.00674078	0.115511
174	PE/ST	PFE	LGALS1	ITGB1	5.27086e-08	0.0343663	172.333	1.90067	0.935357	3.58623	18775.1	0	0.810395	0.0120127	0.421514
175	VE	ELC	CALM1	KCNQ5	5.40208e-08	0.0239379	219.667	1.89858	0.9329	3.31093	11088.4	0	0.836067	0.0230272	0.974026
176	Mo/Mo	VE	VCAN	ITGB1	5.4685e-08	0.028607	179.333	1.89827	0.934928	3.53592	12192.9	0	1.11121	0.0188194	0.778059
177	EPP	HPC	TIMP1	CD63	5.53546e-08	0.564417	174.333	1.89799	0.935267	3.57559	45160.1	0	-0.0646064	0.00733698	0.0892463
178	EPP	CM	CALM1	KCNQ5	5.60296e-08	0.0139387	194.667	1.89788	0.934155	3.44763	10265.9	0	1.2252	0.0239779	1.0007
179	CM	VE	MDK	NCL	5.73961e-08	0.0668317	178	1.89676	0.935028	3.54757	23528.9	0	0.345899	0.0104304	0.378038
180	HPC	VE	TIMP3	KDR	5.80877e-08	0.00863501	191.667	1.89593	0.934403	3.47562	9535.62	0	1.55394	0.0265587	1.11489
181	PE/ST	VE	COL1A1	ITGA1_ITGB1	5.94873e-08	0.00527013	234.333	1.89306	0.932663	3.28599	9679.62	0	1.34413	0.0311862	0.811826
182	ELC	CM	CALM1	CACNA1C	6.01955e-08	0.028607	195.333	1.89142	0.93421	3.45382	13299.1	0	0.938057	0.0163961	0.778254
183	PFE	VE	FGB	ITGB1	6.16286e-08	6.85501e-06	189.333	1.89044	0.934636	3.50216	7051.12	0	1.86281	0.100822	3.57962
184	MES	AE	TIMP1	CD63	6.30844e-08	0.382172	249.333	1.8892	0.932083	3.2261	44277.1	0	-0.016332	0.00661984	0.103406
185	VE	PE/ST	TIMP1	CD63	6.45629e-08	0.705906	212	1.88764	0.933528	3.37838	46404.9	0	-0.0970348	0.0069323	0.0930309
186	EPP	VE	TIMP1	CD63	6.60643e-08	0.87624	186.667	1.88436	0.934863	3.52832	47486.4	0	-0.135955	0.00723997	0.0738656
187	Mo/Mo	ELC	CALM1	CACNA1C	6.68236e-08	0.028607	193.667	1.88425	0.934599	3.4979	13771.6	0	0.718203	0.0166053	0.78451
188	MES	ELC	CALM1	RYR2	6.83597e-08	0.028607	189	1.88296	0.934806	3.52171	14212.4	0	0.561476	0.0181198	0.717305
189	PE/ST	MES	COL1A1	ITGA1_ITGB1	6.91365e-08	0.00578377	250.667	1.88163	0.932123	3.23023	9680.38	0	1.42726	0.0306571	0.812815
190	ELC	ELC	SLIT2	ROBO1	6.99192e-08	0.00557555	187.667	1.88007	0.934867	3.52882	9243.12	0	1.18287	0.0308486	1.1387
191	PE/ST	EPP	GPC3	FLT1	7.15022e-08	0.00212456	222.333	1.87989	0.933305	3.35421	8615.38	0	1.58288	0.0371029	1.06691
192	PE/ST	ELC	COL1A1	ITGA2_ITGB1	7.3109e-08	0.00353262	259	1.87774	0.931937	3.21127	9064.12	0	1.43139	0.0336011	0.948386
193	PE/ST	AE	FN1	ITGA8_ITGB1	7.39213e-08	0.0232078	208	1.87712	0.933915	3.42093	11055.1	0	1.18143	0.0231837	0.765284
194	Mo/Mo	PE/ST	TIMP1	CD63	7.47396e-08	0.346681	226.333	1.87669	0.933057	3.3276	43019.4	0	0.035018	0.00682811	0.081894
195	AE	MES	APP	RPSA	7.63943e-08	0.0890892	194.333	1.87648	0.934652	3.50406	23950.9	0	0.316182	0.00979252	0.416836
196	PE/ST	ELC	COL1A1	ITGA1_ITGB1	7.72307e-08	0.00608217	263.333	1.87583	0.931845	3.20198	9878.88	0	1.2499	0.0303889	0.797485
197	ELC	CM	CALM1	KCNQ5	7.89218e-08	0.0157013	219.333	1.87403	0.933505	3.37582	10422.6	0	1.17551	0.0234784	0.978167
198	EPP	HPC	APP	RPSA	7.97766e-08	0.13736	277.333	1.87666	0.931416	3.1592	26920.4	0	0.217843	0.00882875	0.405954
199	ELC	PFE	APP	RPSA	7.97766e-08	0.116818	245	1.87402	0.932644	3.284	28312.9	0	0.144744	0.00917754	0.405854
200	CM	AE	SLIT2	APP	8.06375e-08	0.00512741	200	1.87373	0.934569	3.49446	8940.38	0	1.7465	0.0313384	1.13071
201	VE	MKs	TIMP1	CD63	8.32572e-08	0.343628	229	1.87306	0.933134	3.33587	43216.1	0	0.0339162	0.00684507	0.0765764
202	AE	VE	CD99	CD81	8.41429e-08	0.028607	200	1.8723	0.934606	3.49877	14513.9	0	0.800811	0.0145987	0.760142
203	MKs	VE	TGFB1	ITGB1	8.50349e-08	0.028607	213	1.87124	0.933901	3.41928	12515.9	0	1.06541	0.0175198	0.823427
204	PE/ST	AE	COL1A1	ITGA3_ITGB1	8.59332e-08	0.00193643	276.667	1.87054	0.931587	3.17613	8751.38	0	1.5272	0.0377383	0.953577
205	HPC	AE	TIMP3	KDR	8.77486e-08	0.00959949	218	1.86948	0.933667	3.39357	9671.12	0	1.50982	0.0259317	1.08817
206	AE	VE	HSPG2	ITGB1	8.86658e-08	0.0103528	217	1.86923	0.933822	3.41062	10910.1	0	1.09465	0.0211673	1.06986
207	HPC	PE/ST	TIMP1	CD63	9.05194e-08	0.524498	249.667	1.86706	0.932634	3.28299	46322.6	0	-0.0550345	0.00673656	0.0721081
208	PFE	MKs	CALR	ITGA2B	9.14558e-08	0.00322053	216	1.8659	0.933888	3.4179	8912.38	0	1.42721	0.0341872	1.01733
209	PE/ST	MKs	MDK	NCL	9.23986e-08	0.116443	263.333	1.93445	0.931055	3.12372	23238.9	0	0.673343	0.00918425	0.333021
210	PE/ST	PFE	COL1A1	ITGA1_ITGB1	9.23986e-08	0.00665635	287	1.86551	0.93134	3.15164	9854.12	0	1.37536	0.0299112	0.79456
211	PE/ST	EPP	COL1A1	ITGA2_ITGB1	9.33479e-08	0.00390256	288	1.86467	0.931298	3.14751	9161.62	0	1.42819	0.032934	0.928324
212	PE/ST	PFE	APP	RPSA	9.43037e-08	0.124054	259	1.86452	0.932212	3.23935	25698.6	0	0.275513	0.00905276	0.394721
213	PE/ST	AE	COL1A2	ITGA2_ITGB1	9.62348e-08	0.00142246	208.333	1.86318	0.934336	3.46799	8315.12	0	1.64051	0.0400507	1.23253
214	Mo/Mo	MKs	TIMP1	CD63	9.72101e-08	0.369766	250	1.86211	0.93266	3.28573	39655.4	0	0.165969	0.00674219	0.0654395
215	PE/ST	EPP	COL1A1	ITGA1_ITGB1	1.00176e-07	0.00699166	295	1.85986	0.931058	3.12405	10037.9	0	1.24864	0.0296494	0.778395
216	VE	EPP	TIMP1	CD63	1.01177e-07	1	246.667	1.85839	0.93273	3.2931	57199.5	0.006	-0.213264	0.00675732	0.060025
217	PE/ST	AE	COL4A5	ITGA2_ITGB1	1.03201e-07	0.00889312	214	1.85691	0.934135	3.44535	9640.12	0	1.47376	0.0261032	1.10916
218	EPP	VE	TIMP3	KDR	1.04223e-07	0.010085	243.667	1.8568	0.932799	3.30029	9938.12	0	1.25494	0.025219	1.07683
219	AE	AE	CALM1	INSR	1.05251e-07	0.00684709	253.667	1.98967	0.930455	3.06614	10106.1	0	1.31745	0.0234766	1.17187
220	PFE	PE/ST	GPC3	CD81	1.05251e-07	0.00249679	230	1.85644	0.933426	3.36725	8858.38	0	1.22936	0.0358965	1.08513
221	AE	ELC	TIMP1	CD63	1.06286e-07	1	235.667	1.85585	0.933269	3.35037	58279.2	0.048	-0.2392	0.00687483	0.0520181
222	PE/ST	CM	TIMP1	CD63	1.08377e-07	0.529213	217	1.85536	0.934065	3.43757	46492.4	0	-0.0269641	0.00705377	0.0305005
223	EC	PFE	CALM1	RYR2	1.09433e-07	0.028607	278.667	1.9229	0.930259	3.04764	13640.6	0	1.04324	0.0156807	0.727842
224	MES	HPC	APP	RPSA	1.09433e-07	0.158195	309.333	1.85427	0.930265	3.0482	25680.6	0	0.333964	0.00851856	0.379698
225	CM	EPP	MDK	NCL	1.11565e-07	0.0852546	233.333	1.85364	0.933402	3.3647	25932.4	0	0.277796	0.00989275	0.329314
226	AE	ELC	APP	RPSA	1.12641e-07	0.0985107	220.333	1.85358	0.933944	3.42412	27646.4	0	0.163532	0.0095691	0.391061
227	ELC	PE/ST	APP	RPSA	1.13724e-07	0.126642	269.333	1.85253	0.932062	3.22399	29839.6	0	0.112193	0.00900981	0.381667
228	HPC	MKs	TIMP1	CD63	1.14814e-07	0.409466	264.333	1.85248	0.932235	3.24168	42790.4	0	0.0759166	0.00665179	0.0556535
229	ELC	AE	SLIT2	APP	1.15911e-07	0.00580638	224.667	1.85106	0.933865	3.41532	9281.12	0	1.2022	0.0306287	1.10802
230	EPP	PFE	TIMP1	CD63	1.18126e-07	0.899712	227.333	1.85013	0.933813	3.40957	57013.2	0.064	-0.141039	0.0069963	0.0352324
231	PE/ST	ELC	CALM2	CACNA1C	1.19244e-07	0.0235687	232.333	1.84777	0.933517	3.37713	11525.4	0	0.939376	0.0207348	0.907695
232	PE/ST	VE	FN1	ITGA5_ITGB1	1.20368e-07	0.0217969	254	1.84751	0.932708	3.29076	10502.6	0	1.30651	0.0234737	0.891471
233	Mo/Mo	HPC	LGALS1	ITGB1	1.22639e-07	0.0760122	300.333	1.89033	0.930015	3.02481	23462.9	0	0.440947	0.0101321	0.342143
234	Mo/Mo	EPP	TIMP1	CD63	1.22639e-07	0.639458	265.333	1.84744	0.932254	3.24361	55561.9	0.04	-0.0812111	0.00665576	0.0488881
235	PE/ST	ELC	CALM1	RYR2	1.28442e-07	0.028607	239	1.84356	0.933369	3.36117	15710.6	0	0.419673	0.0172939	0.680089
236	PE/ST	PE/ST	APP	RPSA	1.29624e-07	0.134206	290	1.84304	0.931627	3.18015	26908.1	0	0.242962	0.00888731	0.370533
237	CM	EPP	SLIT2	ROBO1	1.30813e-07	0.00723572	237	1.84299	0.933464	3.37139	9187.88	0	1.65832	0.0294725	1.09954
238	PFE	PE/ST	FN1	ITGA8_ITGB1	1.33213e-07	0.0242353	233	1.84215	0.933639	3.39052	11182.6	0	1.10024	0.0229776	0.767546
239	VE	Mo/Mo	APP	RPSA	1.34424e-07	0.116287	259.333	1.84183	0.932675	3.2873	24826.9	0	0.348633	0.00918676	0.372467
240	CM	PE/ST	MDK	NCL	1.36868e-07	0.0925227	251.333	1.83939	0.932836	3.30426	27615.9	0	0.21863	0.00971506	0.31321
241	ELC	AE	VCAN	ITGB1	1.38101e-07	0.028607	328.333	1.83922	0.929903	3.01443	14544.1	0	0.654315	0.0160438	0.713122
242	PFE	AE	TIMP1	CD63	1.40589e-07	0.876076	335.667	1.83992	0.929552	2.98223	57749.6	0.098	-0.135909	0.00611942	0.0533136
243	HPC	EPP	TIMP1	CD63	1.40589e-07	1	285.667	1.83781	0.931826	3.20012	58268.6	0.108	-0.171264	0.00656653	0.0391021
244	PE/ST	VE	COL1A1	ITGA2_ITGB1	1.43107e-07	0.0049645	330.333	1.83708	0.929887	3.01296	9492.38	0	1.41476	0.0315261	0.848167
245	CM	EC	MDK	NCL	1.48233e-07	0.094849	263.667	1.83513	0.932664	3.28619	23749.1	0	0.57207	0.00966193	0.308396
246	EC	AE	TIMP1	CD63	1.50841e-07	0.533186	343.333	1.8369	0.929387	2.96728	52739.4	0.014	0.0305211	0.00608875	0.0502434
247	PE/ST	EPP	COL1A1	ITGA9_ITGB1	1.52157e-07	0.00491247	337.333	1.83358	0.929702	2.99589	9363.12	0	1.38941	0.0315811	0.901325
248	PFE	AE	FN1	ITGA5_ITGB1	1.5348e-07	0.0181176	247	1.83346	0.933336	3.35755	10524.4	0	1.06388	0.0239502	0.950673
249	VE	AE	JAM3	ITGB1	1.54811e-07	0.012629	338.667	1.83339	0.929592	2.98588	11155.1	0	1.0832	0.0204932	1.0196
250	Mo/Mo	PE/ST	VCAN	ITGB1	1.57495e-07	0.028607	253.333	1.83217	0.932979	3.31933	12893.4	0	1.08867	0.0176666	0.706919
251	EPP	AE	TIMP3	KDR	1.58849e-07	0.0111659	283	1.83035	0.932046	3.22238	10099.1	0	1.21082	0.0246236	1.05012
252	PE/ST	ELC	COL1A1	ITGA9_ITGB1	1.6021e-07	0.00510888	344	1.8291	0.929462	2.97402	9425.38	0	1.36916	0.0313506	0.888703
253	PFE	AE	VCAN	ITGB1	1.64342e-07	0.028607	351.667	1.82858	0.929333	2.96238	14430.6	0	0.735006	0.0157668	0.701599
254	CM	AE	MDK	NCL	1.65734e-07	0.0980539	274	1.82856	0.932396	3.2583	28752.9	0	0.185332	0.00957993	0.300965
255	PFE	EPP	GPC3	CD81	1.67135e-07	0.00304094	277.667	1.82743	0.93225	3.24321	9078.62	0	1.1249	0.0345742	1.05238
256	PE/ST	VE	COL3A1	ITGA10_ITGB1	1.68543e-07	0.00595089	332.333	1.87367	0.929227	2.95284	9292.12	0	1.47061	0.0304945	0.966472
257	VE	AE	HSPG2	ITGB1	1.68543e-07	0.0172848	354	1.82726	0.929261	2.95593	12022.6	0	0.98177	0.0183454	0.960177
258	CM	VE	VCAN	ITGB1	1.6996e-07	0.028607	282.333	1.82702	0.932105	3.22843	13504.4	0	0.859087	0.0171828	0.700889
259	Mo/Mo	CM	CALM1	CACNA1C	1.72816e-07	0.028607	276.333	1.82661	0.932357	3.25426	13893.1	0	0.971789	0.0154487	0.717041
260	PE/ST	VE	GPC3	FLT1	1.74256e-07	0.00268351	295.333	1.82648	0.931812	3.1987	8759.38	0	1.57762	0.0353828	1.02301
261	EPP	EC	TIMP1	CD63	1.75704e-07	0.686557	257	1.82559	0.933027	3.32446	53790.6	0.244	0.0358802	0.00682166	0.00754227
262	PE/ST	AE	VCAN	ITGB1	1.7716e-07	0.028607	362.667	1.82537	0.929158	2.94666	14362.9	0	0.77282	0.0156831	0.698119
263	PE/ST	AE	FN1	ITGAV_ITGB1	1.78625e-07	0.0233254	298.333	1.82447	0.931721	3.18951	10933.4	0	1.23328	0.023158	0.786989
264	PFE	PE/ST	FGB	ITGB1	1.80097e-07	9.74422e-06	270	1.82435	0.932678	3.28764	7077.62	0	1.84027	0.0946465	3.50848
265	VE	AE	CALM1	CACNA1C	1.81577e-07	0.028607	362.333	1.82415	0.929169	2.94767	15638.1	0	0.678279	0.0139932	0.677221
266	EPP	ELC	CALM1	KCNQ5	1.84562e-07	0.028607	321	1.82371	0.93089	3.10778	12053.6	0	0.673665	0.0216142	0.903302
267	PFE	HPC	APP	RPSA	1.891e-07	0.186928	365.667	1.82899	0.928891	2.92287	27383.1	0	0.282605	0.0081683	0.350051
268	ELC	PE/ST	TIMP1	CD63	1.891e-07	1	326	1.82246	0.930562	3.07627	60429.8	0.322	-0.22045	0.00631239	0.026767
269	PE/ST	AE	CD99	CD81	1.90629e-07	0.028607	279	1.82237	0.932543	3.27352	15388.6	0	0.760116	0.0136588	0.709578
270	AE	ELC	CD99	CD81	1.92166e-07	0.028607	266	1.82178	0.932809	3.30132	15723.6	0	0.65473	0.0137748	0.703128
271	PE/ST	EPP	MDK	ITGA4_ITGB1	1.93712e-07	0.028607	333	1.89686	0.928849	2.91916	14505.9	0	0.942333	0.0148409	0.667143
272	MKs	EPP	TIMP3	KDR	1.95266e-07	0.0120088	264.667	1.82101	0.932837	3.30435	9795.62	0	1.60803	0.02525	1.03215
273	EPP	MES	TIMP1	CD63	1.96828e-07	0.943249	264.333	1.82038	0.932856	3.30636	59230.6	0.304	-0.150693	0.00678453	0.00165577
274	ELC	EPP	SLIT2	ROBO1	1.98398e-07	0.00809124	270.667	1.82032	0.932749	3.29504	9606.62	0	1.11401	0.028805	1.07686
275	PE/ST	AE	COL1A2	ITGA1_ITGB1	2.0316e-07	0.00307068	269.667	1.81883	0.932773	3.29753	9002.62	0	1.37615	0.0345416	0.963564
276	PE/ST	PE/ST	COL3A1	ITGA2_ITGB1	2.06376e-07	0.0147848	354	1.8644	0.92868	2.90426	10611.9	0	1.3549	0.0254377	0.746861
277	EPP	AE	TGFB1	ITGB1	2.06376e-07	0.028607	381	1.81808	0.928756	2.911	14999.9	0	0.654333	0.0149154	0.725461
278	PE/ST	VE	FN1	ITGA8_ITGB1	2.07997e-07	0.028607	312	1.81777	0.931425	3.16006	11806.4	0	1.1058	0.0214158	0.701921
279	CM	Mo/Mo	MDK	NCL	2.09626e-07	0.103686	296.333	1.81751	0.931938	3.21145	25173.1	0	0.456672	0.00944218	0.288482
280	MKs	VE	PF4	PROCR	2.11264e-07	9.24591e-05	263.667	2.27609	0.92862	2.89899	7492.62	0	2.64127	0.0663782	1.40542
281	EPP	Mo/Mo	TIMP1	CD63	2.11264e-07	0.863702	274	1.81668	0.932735	3.29355	59176.2	0.386	-0.133342	0.00675823	-0.00251306
282	VE	EC	APP	RPSA	2.1291e-07	0.128919	298.333	1.81667	0.931933	3.21093	25112.9	0	0.390749	0.00897334	0.344147
283	HPC	ELC	CALM1	RYR2	2.16228e-07	0.028607	289.667	1.81396	0.932224	3.24056	16830.1	0	0.34928	0.0166733	0.652129
284	EPP	PFE	APP	RPSA	2.179e-07	0.169635	351.333	1.81295	0.929712	2.99681	32346.9	0	0.0824816	0.00837495	0.33424
285	VE	EPP	APP	RPSA	2.1958e-07	0.130843	304.333	1.81273	0.931815	3.19899	27583.6	0	0.233043	0.00893997	0.33972
286	AE	AE	CALM1	PTPRA	2.21269e-07	0.028607	320.667	1.95837	0.92843	2.88244	15238.1	0	0.850349	0.012989	0.782205
287	PE/ST	AE	COL4A5	ITGA1_ITGB1	2.21269e-07	0.0267341	284.667	1.81256	0.932567	3.27601	10908.1	0	1.20939	0.0225126	0.840189
288	Mo/Mo	ELC	VCAN	ITGB1	2.22967e-07	0.028607	287.667	1.81135	0.932327	3.25111	13394.9	0	0.925267	0.0173035	0.684509
289	ELC	AE	HSPG2	ITGB1	2.26388e-07	0.028607	394.667	1.81116	0.928368	2.87713	12492.9	0	0.855844	0.0178563	0.937255
290	MES	PE/ST	TIMP1	CD63	2.26388e-07	0.74775	347	1.81056	0.929975	3.02108	58128.6	0.452	-0.0697561	0.00619914	0.0146614
291	PE/ST	PE/ST	MDK	ITGA6_ITGB1	2.29845e-07	0.028607	351	1.88855	0.928332	2.87396	16340.4	0	0.861608	0.0135038	0.539833
292	VE	ELC	TIMP1	CD63	2.29845e-07	1	321	1.80993	0.931342	3.15182	62059.2	0.51	-0.273216	0.00646741	0.00533764
293	Mo/Mo	CM	CALM1	KCNQ5	2.31586e-07	0.0223816	312	1.80922	0.931633	3.18076	10796.1	0	1.20924	0.0221218	0.916955
294	PFE	MES	GPC3	FLT1	2.33336e-07	0.00286014	316.333	1.80837	0.931442	3.16172	8907.38	0	1.21932	0.0349737	1.10523
295	ELC	MKs	TIMP1	CD63	2.36862e-07	0.768126	345	1.80788	0.930152	3.03756	58826.8	0.522	-0.0894986	0.00623296	0.0103125
296	VE	VE	APP	RPSA	2.38639e-07	0.134059	312.667	1.80679	0.931635	3.18095	30161.6	0	0.135735	0.00888954	0.333028
297	ELC	AE	CD99	CD81	2.42218e-07	0.028607	305.333	1.80602	0.931893	3.20681	16118.4	0	0.630715	0.0133805	0.69167
298	AE	HPC	TIMP1	CD63	2.44021e-07	1	310.333	1.80561	0.931772	3.19468	61676.9	0.63	-0.227532	0.00655535	-0.00467363
299	CM	AE	MDK	ITGA6_ITGB1	2.45833e-07	0.028607	320.667	1.80525	0.931419	3.15946	15340.1	0	0.700067	0.0148453	0.637239
300	MKs	PE/ST	TGFB1	ITGB1	2.47654e-07	0.028607	305.667	1.80515	0.931923	3.20984	13204.1	0	1.04288	0.0164466	0.752287
301	PFE	EC	GPC3	CD81	2.51323e-07	0.0036021	328.333	1.80367	0.931238	3.14162	8956.12	0	1.42278	0.0334912	1.02556
302	PFE	ELC	FGB	ITGB1	2.53171e-07	1.12887e-05	303.333	1.80353	0.932023	3.22006	7112.62	0	1.67686	0.092701	3.48607
303	MES	MKs	CALR	ITGA2B	2.55028e-07	0.0043948	304.333	1.80346	0.931987	3.21638	9192.88	0	1.37923	0.0321715	0.955137
304	PE/ST	EC	LGALS1	ITGB1	2.56894e-07	0.0606768	314.667	1.80317	0.931665	3.18394	21446.6	0	0.905525	0.0106652	0.316566
305	EC	AE	CALM1	INSR	2.58769e-07	0.0101773	362.333	1.88698	0.928071	2.85154	10488.4	0	1.40421	0.0218335	1.07487
306	AE	PE/ST	HSPG2	ITGB1	2.58769e-07	0.0140226	310.333	1.80314	0.931842	3.20171	11366.4	0	1.07211	0.0198708	0.998723
307	Mo/Mo	EPP	VCAN	ITGB1	2.60654e-07	0.028607	303.333	1.80306	0.932062	3.22394	13503.6	0	0.9248	0.0171589	0.675587
308	MES	VE	LGALS1	ITGB1	2.64449e-07	0.066245	334.667	1.80192	0.931017	3.12008	24233.1	0	0.283408	0.0104513	0.389357
309	ELC	ELC	CALM1	KCNQ5	2.66361e-07	0.028607	349	1.79985	0.93021	3.04304	12429.6	0	0.623969	0.021164	0.880767
310	CM	Ery	MDK	NCL	2.70212e-07	0.114656	333	1.79933	0.931164	3.13435	27296.1	0	0.32178	0.00921548	0.267938
311	Mo/Mo	ELC	TIMP1	CD63	2.741e-07	0.900103	339	1.79898	0.930856	3.10445	60499.8	0.688	-0.141163	0.00637021	-0.00579928
312	CM	PFE	MDK	NCL	2.78025e-07	0.115206	335	1.79842	0.931124	3.1305	28741.4	0	0.239379	0.00920417	0.266913
313	PE/ST	MES	FN1	ITGA8_ITGB1	2.80001e-07	0.028607	344.667	1.79689	0.930478	3.06829	11976.6	0	1.18436	0.0207939	0.682489
314	AE	AE	APP	RPSA	2.81987e-07	0.137976	305.667	1.79683	0.932082	3.22599	32189.4	0	0.0690016	0.00901542	0.327183
315	MES	MKs	TIMP1	CD63	2.83982e-07	0.934015	366	1.79597	0.929561	2.98306	55533.5	0.936	0.061195	0.00612113	-0.00179312
316	PFE	EPP	FGB	ITGB1	2.85987e-07	1.19915e-05	318.333	1.79524	0.931757	3.19316	7117.88	0	1.6764	0.0919266	3.47715
317	PE/ST	PFE	MDK	ITGA6_ITGB1	2.90024e-07	0.028607	376	1.8787	0.927703	2.82034	15947.4	0	0.913856	0.0132519	0.593366
318	PFE	VE	VTN	KDR	2.90024e-07	1.41584e-06	359	1.79326	0.929915	3.01554	7021.62	0	2.1415	0.1316	2.65926
319	ELC	EPP	TIMP1	CD63	2.92057e-07	1	364	1.79321	0.929731	2.99862	64112	0.712	-0.336679	0.00615306	-0.0062389
320	AE	VE	TIMP1	CD63	2.96152e-07	1	331.333	1.79198	0.931348	3.15244	63966.5	0.906	-0.29888	0.00646868	-0.0200543
321	HPC	AE	LGALS1	ITGB1	2.98213e-07	0.104351	429.333	1.79846	0.927639	2.815	24815.1	0	0.279854	0.00942935	0.421066
322	EPP	PE/ST	APP	RPSA	2.98213e-07	0.18214	389.667	1.79146	0.929107	2.94204	34125.1	0	0.0499301	0.00822188	0.310052
323	MES	PFE	APP	RPSA	3.02364e-07	0.194738	403	1.79056	0.928534	2.89152	30021.6	0	0.198603	0.0080807	0.307984
324	PE/ST	CM	CALM2	CACNA1C	3.04454e-07	0.028607	336.667	1.79013	0.931241	3.14191	11743.1	0	1.19296	0.0192906	0.840226
325	AE	CM	APP	RPSA	3.06554e-07	0.130265	317.667	1.7899	0.931843	3.2018	29069.1	0	0.184264	0.0089478	0.319381
326	PE/ST	MES	COL3A1	ITGA2_ITGB1	3.08663e-07	0.0175354	399.667	1.84578	0.927539	2.80666	10699.1	0	1.38158	0.0245828	0.755549
327	HPC	ELC	TIMP1	CD63	3.08663e-07	1	350.667	1.78935	0.93042	3.06283	62769.1	0.798	-0.231216	0.0062848	-0.0155852
328	PE/ST	PE/ST	COL1A2	ITGA1_ITGB1	3.10782e-07	0.00366317	324.333	1.78928	0.931665	3.18393	9070.12	0	1.47872	0.0333516	0.943839
329	PE/ST	PE/ST	COL3A1	ITGA11_ITGB1	3.15049e-07	0.00777376	402	1.84512	0.927498	2.80318	9625.62	0	1.47323	0.0290042	0.886259
330	PE/ST	VE	COL1A2	ITGA9_ITGB1	3.15049e-07	0.00215989	327	1.78832	0.931628	3.18026	8501.88	0	1.57369	0.0370016	1.21589
331	EC	AE	HMGB1	CXCR4	3.19355e-07	0.0095912	429.667	1.78483	0.927898	2.83681	9655.88	0	1.23783	0.0277379	1.02228
332	MKs	ELC	TGFB1	ITGB1	3.21523e-07	0.028607	338.667	1.78433	0.931261	3.14386	13739.9	0	0.879471	0.0161086	0.729877
333	VE	MKs	CALR	ITGA2B	3.25887e-07	0.00496223	336.667	1.78352	0.931344	3.15205	9359.88	0	1.28588	0.031528	0.935284
334	MKs	ELC	TIMP3	KDR	3.28084e-07	0.014519	335.667	1.78329	0.931412	3.15881	10067.9	0	1.52435	0.0241378	0.994055
335	PE/ST	PE/ST	COL4A5	ITGA1_ITGB1	3.30291e-07	0.028607	332	1.78301	0.931456	3.16315	11067.1	0	1.31196	0.021737	0.820463
336	AE	ELC	HSPG2	ITGB1	3.34734e-07	0.0238158	342.667	1.78232	0.93118	3.1359	11797.6	0	0.908706	0.0194623	0.976313
337	PFE	VE	MDK	NCL	3.36971e-07	0.110458	332.333	1.78226	0.93147	3.16449	32306.6	0	0.0856322	0.00930411	0.282077
338	PE/ST	VE	COL4A5	ITGA9_ITGB1	3.39217e-07	0.00947001	335.333	1.78205	0.931419	3.1595	10011.4	0	1.40694	0.0241159	1.09252
339	MES	EPP	TIMP1	CD63	3.41474e-07	1	393	1.78131	0.929138	2.94483	62775.1	0.92	-0.185985	0.00604267	-0.0183445
340	ELC	Mo/Mo	APP	RPSA	3.4374e-07	0.163638	365.333	1.78124	0.930015	3.02486	30595.4	0	0.16257	0.00845332	0.301416
341	CM	MES	MDK	NCL	3.55223e-07	0.130134	362.333	1.77817	0.930227	3.04461	29077.4	0	0.26627	0.00895164	0.244029
342	MKs	EPP	TGFB1	ITGB1	3.64591e-07	0.028607	351	1.77604	0.930992	3.1176	13842.1	0	0.879004	0.015974	0.720955
343	PFE	AE	LGALS1	ITGB1	3.66958e-07	0.112126	456	1.78856	0.927055	2.7666	24797.9	0	0.298716	0.00926723	0.412795
344	AE	EPP	HSPG2	ITGB1	3.71724e-07	0.0239088	352.667	1.77403	0.93091	3.1097	11859.1	0	0.908238	0.0192997	0.967391
345	CM	AE	SLIT3	ROBO1	3.74122e-07	0.00456031	407	1.77401	0.928806	2.91538	8964.12	0	1.55067	0.0319822	1.08292
346	PE/ST	AE	SLIT3	ROBO1	3.81379e-07	0.00458613	410.667	1.77297	0.928753	2.91067	8969.38	0	1.54612	0.0319305	1.08174
347	PE/ST	PE/ST	COL1A1	ITGA3_ITGB1	3.83818e-07	0.00404583	462.333	1.78386	0.926893	2.75338	9218.88	0	1.46155	0.0327152	0.902656
348	PE/ST	CM	CALM2	KCNQ5	3.83818e-07	0.00982322	359.667	1.77274	0.930506	3.07094	9523.62	0	1.43041	0.0276232	1.04014
349	PE/ST	Mo/Mo	APP	RPSA	3.86268e-07	0.172452	380.667	1.77175	0.929569	2.98373	28243.1	0	0.293339	0.00833839	0.290283
350	PE/ST	VE	COL1A1	ITGA10_ITGB1	3.9368e-07	0.0033698	466.333	1.78273	0.926825	2.7479	8984.62	0	1.43862	0.0339015	0.978793
351	PE/ST	CM	LGALS1	ITGB1	3.9368e-07	0.0735887	365.667	1.76991	0.93025	3.04674	23683.6	0	0.59464	0.0102056	0.280772
352	CM	ELC	MDK	NCL	3.96172e-07	0.136285	376.667	1.76983	0.929847	3.00922	33879.4	0	0.0881303	0.00884759	0.234599
353	PE/ST	ELC	FN1	ITGA5_ITGB1	3.98674e-07	0.028607	398.333	1.76948	0.929171	2.94782	11520.1	0	1.12889	0.0210275	0.784071
354	MES	PE/ST	APP	RPSA	4.0371e-07	0.208538	441	1.76908	0.92792	2.83868	31563.6	0	0.166051	0.00793301	0.283796
355	PE/ST	MKs	COL1A2	ITGA2B	4.11343e-07	2.41282e-05	360	1.76772	0.930821	3.10105	7288.62	0	2.20712	0.0969276	1.41349
356	PFE	AE	VTN	KDR	4.16484e-07	1.66297e-06	404	1.76682	0.929132	2.94435	7030.88	0	2.09738	0.128493	2.63254
357	PE/ST	PFE	COL3A1	ITGA2_ITGB1	4.21669e-07	0.0198781	440.333	1.83229	0.926677	2.73593	10881.9	0	1.37913	0.0239633	0.738961
358	PFE	PFE	APP	RPSA	4.26896e-07	0.226556	466.667	1.76528	0.927128	2.77263	32414.9	0	0.147243	0.00774844	0.278337
359	AE	PE/ST	CD99	CD81	4.29526e-07	0.028607	364.333	1.76474	0.930584	3.07837	16658.6	0	0.655124	0.0128445	0.638753
360	AE	VE	JAM3	ITGB1	4.32166e-07	0.0159303	400.667	1.76334	0.929235	2.95356	11420.4	0	0.987702	0.0202714	0.975941
361	Mo/Mo	ELC	CALM2	CACNA1C	4.34818e-07	0.028607	364.333	1.76313	0.930778	3.09697	12479.4	0	0.847699	0.0190146	0.809747
362	VE	MES	APP	RPSA	4.3748e-07	0.158681	372	1.76251	0.930248	3.04655	30953.4	0	0.162152	0.00851395	0.283189
363	VE	PFE	CALM1	RYR2	4.40153e-07	0.028607	481.333	1.77861	0.926545	2.72536	16636.4	0	0.578594	0.0140225	0.59154
364	PFE	PE/ST	GPC3	UNC5C	4.42837e-07	4.00026e-05	397.333	1.76192	0.929342	2.96315	7497.62	0	1.88289	0.0770045	1.31072
365	PFE	PE/ST	TIMP1	CD63	4.45531e-07	1	461.667	1.76128	0.927372	2.7927	64111.8	0.972	-0.189333	0.00573052	-0.0354307
366	CM	PE/ST	VCAN	ITGB1	4.48237e-07	0.028607	378.667	1.76093	0.930078	3.03067	14381.6	0	0.836553	0.0161303	0.629749
367	MES	AE	GPC3	FLT1	4.50954e-07	0.0064092	370.333	2.0246	0.926495	2.72133	9114.38	0	1.65653	0.0301022	1.09968
368	PE/ST	MES	MDK	ITGA6_ITGB1	4.53681e-07	0.028607	432	1.86014	0.92647	2.71934	16707.6	0	0.888279	0.0127773	0.543406
369	EPP	CM	TIMP1	CD63	4.5642e-07	1	366.333	1.76028	0.930788	3.0979	65466.9	0.994	-0.255546	0.00635676	-0.066166
370	CM	VE	SLIT2	APP	4.6193e-07	0.0105077	377.667	1.75976	0.930158	3.0382	9564.12	0	1.59247	0.0272467	0.997059
371	VE	HPC	TIMP1	CD63	4.64701e-07	1	386	1.7597	0.929805	3.00535	68854.8	1	-0.261548	0.00616687	-0.0513541
372	AE	EPP	CALM1	PTPRA	4.70278e-07	0.0314091	405.667	1.92966	0.926402	2.71393	16175.4	0	0.765861	0.0122296	0.738037
373	EC	PE/ST	TIMP1	CD63	4.73082e-07	1	471	1.75826	0.927202	2.7787	64073.2	1	-0.0229029	0.00570179	-0.0385008
374	AE	PFE	TIMP1	CD63	4.75898e-07	1	377.333	1.75775	0.930245	3.04634	66018.1	0.988	-0.303964	0.00625097	-0.0586876
375	Mo/Mo	CM	CALM3	RYR2	4.87274e-07	0.00597392	443.333	1.75631	0.928161	2.85932	9083.38	0	1.70831	0.0304779	1.0775
376	ELC	EC	APP	RPSA	4.90146e-07	0.179172	406.333	1.75608	0.929247	2.95458	30441.9	0	0.204685	0.00825694	0.273096
377	PE/ST	PE/ST	COL1A1	ITGA2_ITGB1	4.93029e-07	0.00879409	497.333	1.77347	0.926261	2.7027	10201.4	0	1.32291	0.0282797	0.759183
378	PFE	CM	APOB	ENO1	4.98829e-07	1.15747e-05	465.333	1.82387	0.926246	2.70153	7233.38	0	1.36882	0.0933006	3.32302
379	MKs	Ery	TIMP1	CD63	5.01747e-07	1	484.333	1.75351	0.926913	2.75502	65691	1	-0.00932672	0.00565319	-0.106497
380	PE/ST	HPC	CALR	ITGA2B	5.10566e-07	0.0110075	505.333	1.76814	0.926227	2.70006	10270.6	0	1.07152	0.027007	0.853525
381	PE/ST	EPP	FN1	ITGA5_ITGB1	5.10566e-07	0.028607	440	1.75219	0.928307	2.87182	11798.4	0	1.11108	0.0204853	0.756552
382	ELC	EPP	APP	RPSA	5.13529e-07	0.183714	416.333	1.75215	0.929124	2.9436	35174.6	0	0.0469796	0.00822623	0.268669
383	ELC	VE	MDK	NCL	5.19488e-07	0.413415	379	1.7508	0.930382	3.05922	37002.1	0	-0.0270392	0.00899461	0.255708
384	PE/ST	AE	FN1	ITGA3_ITGB1	5.25494e-07	0.0186616	445.667	1.74997	0.928194	2.86209	10654.9	0	1.25759	0.0242595	0.804306
385	PE/ST	VE	FN1	ITGAV_ITGB1	5.28514e-07	0.028607	447.333	1.74962	0.928176	2.86054	11920.9	0	1.13539	0.0207694	0.704417
386	EPP	AE	CALM1	CACNA1C	5.34589e-07	0.028607	484	1.74928	0.927057	2.7668	17443.1	0	0.515877	0.0131346	0.606496
387	PE/ST	PE/ST	FN1	ITGAV_ITGB1	5.37644e-07	0.028607	450.333	1.74878	0.928133	2.85686	11769.9	0	1.1925	0.0207427	0.726312
388	Mo/Mo	HPC	TIMP1	CD63	5.4071e-07	1	410	1.74874	0.929309	2.96019	66939.2	1	-0.129496	0.00607418	-0.062491
389	EC	AE	CALM1	PTPRA	5.43788e-07	0.0334103	455.333	1.85568	0.925981	2.6807	16104.1	0	0.937106	0.0120799	0.685203
390	PE/ST	AE	GPC3	CD81	5.43788e-07	0.00482951	403.667	1.74811	0.929423	2.9705	9143.38	0	1.53006	0.031667	0.970328
391	PE/ST	MKs	FN1	ITGA2B_ITGB3	5.49979e-07	7.50034e-05	453	1.74721	0.928052	2.84996	7585.38	0	2.01735	0.069217	1.25779
392	PE/ST	ELC	COL3A1	ITGA10_ITGB1	5.53092e-07	0.00973843	479.667	1.82129	0.92595	2.67831	9939.88	0	1.34897	0.0276594	0.849986
393	VE	HPC	MDK	NCL	5.53092e-07	0.144685	408	1.74718	0.929375	2.96617	32309.9	0	0.0888332	0.00872101	0.306441
394	PFE	MKs	TIMP1	CD63	5.56217e-07	1	489.667	1.7467	0.926944	2.75756	62315.5	0.998	-0.0583819	0.00565841	-0.0518852
395	PE/ST	EC	APP	RPSA	5.62502e-07	0.188949	430.333	1.74659	0.928795	2.91441	28537.9	0	0.335454	0.00814467	0.261963
396	PE/ST	AE	LUM	ITGB1	5.68834e-07	0.00197835	517.333	1.76929	0.925873	2.67229	8883.62	0	1.52131	0.0375782	0.898266
397	PE/ST	ELC	FN1	ITGAV_ITGB1	5.68834e-07	0.028607	457.667	1.74632	0.928006	2.84602	11909.4	0	1.07528	0.020664	0.729278
398	AE	MES	CALM1	RYR2	5.72018e-07	0.028607	431.333	1.92252	0.92587	2.67202	15423.6	0	0.717981	0.013748	0.721383
399	ELC	VE	APP	RPSA	5.72018e-07	0.505551	426.667	1.7462	0.928937	2.92699	38507.6	0	-0.0503291	0.00817983	0.261976
400	VE	VE	TIMP1	CD63	5.75213e-07	1	411	1.74607	0.929369	2.96562	70476.2	1	-0.332897	0.00608533	-0.0667348
401	Mo/Mo	Mo/Mo	LGALS1	ITGB1	5.78421e-07	0.130672	483.333	1.8228	0.925837	2.66948	26210.9	0	0.450849	0.0089419	0.269459
402	PE/ST	ELC	FN1	ITGA8_ITGB1	5.78421e-07	0.028607	460	1.74567	0.927973	2.8432	13104.1	0	0.9392	0.0192685	0.62314
403	PE/ST	AE	COL1A1	ITGA5	5.8164e-07	9.7632e-05	522.333	1.76631	0.925816	2.66781	7592.88	0	1.86237	0.0658145	1.3375
404	PE/ST	PE/ST	COL1A1	ITGA9_ITGB1	5.84872e-07	0.00902683	523.667	1.7661	0.925802	2.66675	10245.6	0	1.30847	0.0281115	0.754547
405	ELC	ELC	TIMP1	CD63	5.84872e-07	1	448.667	1.74475	0.928285	2.86997	67423.2	0.934	-0.396631	0.00588907	-0.0609262
406	Mo/Mo	Mo/Mo	S100A8	ITGB2	5.88115e-07	3.47594e-07	433.667	1.74396	0.928792	2.91412	6872.38	0	3.37905	0.391081	2.91392
407	PFE	PE/ST	APP	RPSA	5.9137e-07	0.242187	512	1.74379	0.926503	2.72196	34114.9	0	0.114692	0.00760683	0.254149
408	EC	MKs	TIMP1	CD63	5.94637e-07	1	501	1.74368	0.926774	2.74374	60400.8	1	0.108048	0.00563005	-0.0549554
409	MES	AE	COL3A1	ITGA2_ITGB1	5.97917e-07	0.0118117	394	1.74341	0.930132	3.03575	10378.9	0	0.958016	0.0265893	0.900549
410	MES	VE	MDK	NCL	6.01208e-07	0.132191	395	1.74308	0.930107	3.03338	33880.9	0	0.0747637	0.00891863	0.249235
411	PE/ST	EPP	APP	RPSA	6.07827e-07	0.191792	439	1.74265	0.928672	2.90358	31639.6	0	0.177748	0.00811439	0.257535
412	MKs	Ery	B2M	TFRC	6.24586e-07	0.0181086	413.333	2.00614	0.925597	2.65092	10378.9	0	1.15204	0.024405	0.9304
413	CM	ELC	VCAN	ITGB1	6.27974e-07	0.028607	414.333	1.74011	0.929399	2.96838	15200.1	0	0.673147	0.0157987	0.607339
414	PE/ST	EPP	COL3A1	ITGA10_ITGB1	6.34787e-07	0.0103677	500.667	1.81525	0.925542	2.64664	10044.1	0	1.34817	0.0273323	0.830691
415	VE	ELC	APP	RPSA	6.34787e-07	0.286353	411	1.73962	0.929495	2.97705	36600.4	0	0.00950187	0.00831971	0.257414
416	PFE	EPP	MDK	NCL	6.38213e-07	0.261922	405.333	1.73914	0.929761	3.00137	36317.9	0	0.0175295	0.0088245	0.233352
417	HPC	HPC	TIMP1	CD63	6.4165e-07	1	435.667	1.73912	0.928864	2.9205	69072	1	-0.219548	0.00599274	-0.072277
418	ELC	VE	SLIT2	APP	6.55523e-07	0.0117002	416.333	1.7371	0.929411	2.9694	10074.4	0	1.04817	0.0266296	0.974375
419	PE/ST	VE	APP	RPSA	6.59022e-07	0.196143	447.333	1.73671	0.928484	2.8872	34684.9	0	0.0804398	0.00806861	0.250843
420	MES	PE/ST	LGALS1	ITGB1	6.62534e-07	0.0883514	435	1.73582	0.92896	2.92896	26546.9	0	0.260875	0.00981111	0.318217
421	AE	EPP	CD99	CD81	6.66058e-07	0.0296503	420.667	1.73573	0.929362	2.96497	17737.4	0	0.550668	0.0123714	0.606009
422	Mo/Mo	VE	TIMP1	CD63	6.73144e-07	1	438	1.73511	0.92887	2.92105	68910.2	1	-0.200844	0.00599387	-0.0778717
423	VE	AE	HMGB1	CXCR4	6.76705e-07	0.0118476	522.333	1.73505	0.926452	2.71791	10337.6	0	0.91218	0.0265753	0.96496
424	Mo/Mo	ELC	CALM1	KCNQ5	6.80279e-07	0.028607	459.333	1.73505	0.928253	2.86721	12788.9	0	0.657701	0.0199412	0.819554
425	PFE	AE	FGG	ITGB1	6.87465e-07	3.26281e-06	550.667	1.75719	0.925101	2.61312	7059.88	0	1.6014	0.114058	3.39125
426	PE/ST	MES	COL1A1	ITGA2_ITGB1	6.91077e-07	0.010375	553	1.75484	0.925085	2.61187	10260.4	0	1.34959	0.0273293	0.767871
427	PFE	ELC	CALM1	CACNA1C	6.94702e-07	0.028607	411.333	1.73402	0.929753	3.00059	16750.9	0	0.485464	0.0142445	0.642597
428	PE/ST	PE/ST	COL1A1	ITGA11_ITGB1	7.01989e-07	0.00434468	555.333	1.75418	0.925042	2.60863	9273.62	0	1.44124	0.0322447	0.898581
429	AE	EC	TIMP1	CD63	7.05651e-07	1	420.333	1.73321	0.929421	2.9703	67548	1	-0.127045	0.00609493	-0.0863777
430	MES	ELC	TIMP1	CD63	7.13015e-07	1	479.667	1.73285	0.92768	2.81848	66599.2	0.998	-0.245937	0.00578341	-0.0730319
431	PE/ST	MES	MDK	ITGA4_ITGB1	7.16715e-07	0.028607	498.667	1.8392	0.924999	2.60542	16031.1	0	0.906016	0.0132458	0.583662
432	PFE	EPP	TIMP1	CD63	7.20429e-07	1	523.667	1.73204	0.926506	2.72221	67592.2	0.996	-0.305562	0.00558587	-0.0684366
433	CM	CM	MDK	NCL	7.24155e-07	0.169619	471.333	1.73196	0.928037	2.84863	33339.9	0	0.166593	0.00837543	0.191811
434	CM	EPP	VCAN	ITGB1	7.27894e-07	0.028607	438.333	1.73182	0.929124	2.94358	15325.6	0	0.672679	0.0156667	0.598418
435	MKs	AE	TGFB1	LPP	7.31646e-07	0.0186511	420.667	1.73132	0.929483	2.97591	10988.6	0	1.25053	0.0209375	0.945877
436	EC	EPP	TIMP1	CD63	7.4298e-07	1	534.333	1.72902	0.926335	2.70857	68255.2	1	-0.139132	0.00555788	-0.0715068
437	PE/ST	AE	FN1	ITGA4_ITGB1	7.46783e-07	0.0243307	501.333	1.72898	0.927094	2.76983	11189.4	0	1.17609	0.0229538	0.744485
438	MKs	CM	CALM1	RYR2	7.506e-07	0.028607	518.333	1.72891	0.926691	2.73703	15528.1	0	0.933041	0.0140825	0.577514
439	PFE	PE/ST	APOB	ENO1	7.5443e-07	4.00026e-05	549.667	1.77333	0.924888	2.59707	7362.12	0	1.21722	0.0896929	3.2667
440	AE	MES	TIMP1	CD63	7.58272e-07	1	433.667	1.72799	0.929241	2.95413	70991.8	1	-0.313619	0.00606176	-0.0922642
441	PFE	AE	FN1	ITGA8_ITGB1	7.62128e-07	0.028607	435.333	1.7268	0.929228	2.95291	13419.4	0	0.71529	0.0200119	0.634278
442	HPC	VE	TIMP1	CD63	7.77681e-07	1	460.667	1.72549	0.928423	2.88188	70776.2	1	-0.290896	0.00591351	-0.0876576
443	ELC	AE	CALM1	CACNA1C	7.81602e-07	0.028607	537	1.72543	0.926342	2.70917	18123.4	0	0.466181	0.0128611	0.583961
444	PFE	PE/ST	MDK	NCL	7.89484e-07	0.471608	440.333	1.72489	0.929167	2.94746	38825.1	0	-0.0416365	0.00866599	0.217249
445	EC	AE	LGALS1	ITGB1	7.93444e-07	0.150126	574	1.75015	0.92464	2.57867	23689.4	0	0.542368	0.00863773	0.380677
446	AE	Mo/Mo	TIMP1	CD63	7.97418e-07	1	445	1.7243	0.929114	2.94268	70899.5	1	-0.296268	0.00603827	-0.096433
447	HPC	MKs	CALR	ITGA2B	8.09419e-07	0.00712306	436.667	1.72273	0.929261	2.95587	9646.62	0	1.38484	0.0295657	0.874735
448	PFE	EC	MDK	NCL	8.25607e-07	0.151488	448.667	1.72063	0.928986	2.93134	29564.6	0	0.311803	0.0086186	0.212434
449	PE/ST	ELC	COL1A1	ITGA3_ITGB1	8.29688e-07	0.00598161	586.333	1.74519	0.924452	2.56476	9836.88	0	1.29824	0.0304741	0.795888
450	EPP	Mo/Mo	APP	RPSA	8.29688e-07	0.229993	513.667	1.72017	0.926978	2.76033	35020.1	0	0.100307	0.00771406	0.229802
451	MES	ELC	LGALS1	ITGB1	8.54453e-07	0.0969031	473.667	1.715	0.928271	2.86876	31279.9	0	0.0974677	0.00960944	0.295807
452	PE/ST	EPP	FN1	ITGA8_ITGB1	8.62816e-07	0.028607	545	1.71434	0.926296	2.7055	13746.4	0	0.887091	0.0183352	0.588292
453	VE	AE	CALM1	INSR	8.71234e-07	0.0201671	595.333	1.74268	0.92425	2.55	11786.1	0	0.939563	0.0195246	0.938566
454	PFE	AE	MDK	NCL	8.71234e-07	0.611664	461	1.71406	0.928705	2.90646	40210.9	0	-0.0749347	0.00854545	0.205004
455	PE/ST	PFE	COL1A1	ITGA2_ITGB1	8.83963e-07	0.0116526	598.333	1.74135	0.924195	2.54605	10416.1	0	1.34714	0.0266406	0.751283
456	AE	EC	CD99	CD81	8.88233e-07	0.0348275	474.333	1.71197	0.92831	2.8721	17061.6	0	0.848545	0.0119839	0.579191
457	VE	PFE	TIMP1	CD63	8.92517e-07	1	478	1.71183	0.928237	2.86581	71931.8	1	-0.337981	0.00588052	-0.105368
458	PE/ST	AE	HMGB1	CXCR4	9.05452e-07	0.0132808	573.667	1.71057	0.925708	2.65944	10549.4	0	0.878887	0.0260036	0.936772
459	Mo/Mo	MES	VCAN	ITGB1	9.09791e-07	0.028607	460	1.7093	0.928821	2.9167	14802.1	0	0.941949	0.0155237	0.57467
460	ELC	EPP	MDK	NCL	9.27287e-07	0.697601	467.333	1.70768	0.928649	2.90153	40664.4	0	-0.0951419	0.00853095	0.206983
461	MES	EPP	LGALS1	ITGB1	9.40554e-07	0.10002	491	1.70671	0.927992	2.84479	31584.4	0	0.0970002	0.00952916	0.286885
462	Mo/Mo	CM	CALM2	CACNA1C	9.53948e-07	0.028607	475.333	1.70549	0.928416	2.88125	12714.4	0	1.10129	0.0176902	0.742278
463	PE/ST	PFE	FN1	ITGA8_ITGB1	9.58441e-07	0.028607	575	1.70539	0.925794	2.66613	13682.1	0	0.99613	0.0180685	0.58065
464	EPP	PFE	CALM1	RYR2	9.67468e-07	0.028607	623	1.70374	0.924361	2.55813	18893.9	0	0.416192	0.0131621	0.520815
465	PE/ST	MES	COL1A1	ITGA9_ITGB1	9.72003e-07	0.0116091	615	1.73812	0.923978	2.53028	10400.6	0	1.342	0.026673	0.754665
466	PFE	Mo/Mo	MDK	NCL	9.72003e-07	0.165734	484.667	1.70301	0.928224	2.86467	32513.4	0	0.196405	0.00842258	0.192521
467	ELC	MES	APP	RPSA	9.90285e-07	0.400374	508.667	1.70193	0.927499	2.80333	39445.4	0	-0.0239116	0.00783423	0.212138
468	EC	EPP	CALM1	PTPRA	9.99511e-07	0.0449582	552	1.82697	0.92389	2.52398	17090.4	0	0.852618	0.0113737	0.641035
469	PFE	MES	FGB	ITGB1	9.99511e-07	2.25523e-05	474.667	1.70148	0.928503	2.88885	7167.12	0	1.69355	0.0831659	3.37623
470	PE/ST	AE	DLK1	NOTCH4	1.01346e-06	0.000416394	561.333	1.81851	0.92386	2.52186	7933.38	0	1.67078	0.0506871	1.26652
471	PFE	EC	GPC3	FLT1	1.01346e-06	0.00667286	557	1.70105	0.926263	2.7029	9481.62	0	1.17041	0.0298984	1.01703
472	Mo/Mo	PFE	TIMP1	CD63	1.01814e-06	1	501.333	1.70088	0.927731	2.82274	70353	1	-0.205928	0.00579214	-0.116505
473	Mo/Mo	MKs	CALR	ITGA2B	1.02283e-06	0.00803205	478.333	1.70019	0.928438	2.88315	9834.62	0	1.30457	0.0288384	0.852293
474	MES	EPP	MDK	NCL	1.02753e-06	0.295365	482	1.69996	0.928367	2.87702	38004.6	0	0.00666101	0.00845889	0.20051
475	PFE	PFE	APOB	ENO1	1.03225e-06	9.46056e-05	625.667	1.73513	0.923808	2.51814	7487.12	0	1.11371	0.0869667	3.22414
476	CM	ELC	SLIT2	APP	1.03225e-06	0.0157609	513.667	1.69918	0.927407	2.79564	10081.9	0	1.40641	0.0250714	0.926008
477	MES	AE	COL3A1	ITGA1_ITGB1	1.03699e-06	0.0244455	478.667	1.69906	0.928477	2.88654	12801.6	0	0.693654	0.0229318	0.63158
478	AE	AE	HMGB1	CXCR4	1.05128e-06	0.0139818	595.667	1.69891	0.925345	2.63159	10935.1	0	0.764406	0.0257313	0.923343
479	PE/ST	EPP	COL1A1	ITGA3_ITGB1	1.05607e-06	0.00673363	630.667	1.73451	0.923732	2.51268	10014.6	0	1.2876	0.0298552	0.769332
480	PE/ST	ELC	CALM2	KCNQ5	1.05607e-06	0.0163799	527.333	1.69856	0.927075	2.76822	10704.6	0	0.878874	0.0249003	0.942739
481	Mo/Mo	Ery	B2M	TFRC	1.0657e-06	0.0234434	513.667	1.92282	0.923721	2.51192	11289.1	0	0.859938	0.0231253	0.851217
482	PFE	Mo/Mo	GPC3	CD81	1.0657e-06	0.00826418	570	1.69807	0.926101	2.69013	9966.38	0	1.05105	0.0286781	0.906382
483	MES	Mo/Mo	APP	RPSA	1.07054e-06	0.261479	583.667	1.69778	0.925758	2.66334	33046.9	0	0.216428	0.00744303	0.203546
484	PE/ST	EPP	FN1	ITGAV_ITGB1	1.07539e-06	0.028607	598	1.69742	0.925339	2.63111	12880.6	0	1.01648	0.0191036	0.644973
485	PE/ST	VE	CD99	CD81	1.08026e-06	0.0347982	487.667	1.69734	0.928313	2.87233	18106.1	0	0.583197	0.0119848	0.568472
486	AE	PE/ST	JAM3	ITGB1	1.08514e-06	0.0240642	525.333	1.69724	0.927128	2.77265	11957.6	0	0.965168	0.0190297	0.904801
487	ELC	MKs	CALR	ITGA2B	1.09003e-06	0.00819472	487.667	1.69719	0.928326	2.87347	10050.1	0	1.09782	0.0287415	0.849304
488	PFE	VE	FN1	ITGA5_ITGB1	1.09494e-06	0.028607	503.333	1.69718	0.927942	2.84055	12320.9	0	0.840377	0.0202623	0.760465
489	AE	MKs	CALM1	MYLK	1.09987e-06	0.00546121	530	1.89353	0.923581	2.50193	9120.38	0	1.35968	0.0309594	1.11797
490	ELC	VE	VCAN	ITGB1	1.10976e-06	0.028607	589	1.69519	0.925708	2.65944	17792.9	0	0.437906	0.0141545	0.558098
491	EPP	EC	APP	RPSA	1.11473e-06	0.250396	571.333	1.69501	0.926178	2.6962	34802.1	0	0.142423	0.00753485	0.201482
492	PFE	PFE	GPC3	FLT1	1.11972e-06	0.00706288	579.667	1.69495	0.925931	2.67679	9730.62	0	1.01592	0.0296096	1.01201
493	PE/ST	Mo/Mo	LGALS1	PTPRC	1.12471e-06	1.14515e-05	546	1.69486	0.926691	2.73709	7207.88	0	1.92571	0.0925666	1.91616
494	ELC	AE	JAM3	ITGB1	1.13476e-06	0.028607	642.667	1.73333	0.923502	2.49638	12961.9	0	0.832216	0.0171336	0.868984
495	ELC	HPC	TIMP1	CD63	1.13476e-06	1	548	1.69452	0.926685	2.7366	73235.8	1	-0.384963	0.00561541	-0.117618
496	PFE	AE	COL3A1	ITGA2_ITGB1	1.1398e-06	0.0159397	499.667	1.69414	0.928145	2.85795	10812.4	0	0.909349	0.025032	0.86021
497	PE/ST	ELC	COL1A1	ITGA10_ITGB1	1.14993e-06	0.00567656	648	1.73035	0.923446	2.49242	9586.62	0	1.31698	0.0307497	0.862307
498	HPC	MKs	HSP90AA1	ITGB3	1.15502e-06	0.00582904	619	1.76092	0.923432	2.4914	9481.62	0	1.14343	0.030602	0.985289
499	ELC	PE/ST	MDK	NCL	1.15502e-06	0.95922	503.333	1.69343	0.928046	2.84941	42554.6	0	-0.154308	0.00837772	0.19088
500	PE/ST	MES	APP	RPSA	1.16012e-06	0.228529	537	1.69243	0.927038	2.76521	35581.9	0	0.106857	0.00772771	0.201005
501	Mo/Mo	Mo/Mo	S100A9	CD36	1.17037e-06	5.01763e-07	522	1.93982	0.923376	2.48747	6881.12	0	3.45974	0.380868	2.78679
502	MES	ELC	CALM1	CACNA1C	1.17037e-06	0.028607	499.667	1.69186	0.928181	2.86102	17549.6	0	0.464698	0.0135819	0.60277
503	HPC	PFE	TIMP1	CD63	1.18069e-06	1	528.333	1.69125	0.927277	2.78489	72170	1	-0.29598	0.00571448	-0.126291
504	EPP	EPP	APP	RPSA	1.18586e-06	0.369364	580	1.69108	0.926051	2.68617	40027.9	0	-0.0152833	0.00750683	0.197054
505	PFE	AE	MDK	ITGA6_ITGB1	1.19106e-06	0.028607	516.333	1.69075	0.927678	2.81829	18461.1	0	0.4398	0.0132422	0.541278
506	CM	AE	MDK	ITGA4_ITGB1	1.19627e-06	0.028607	586.667	1.69053	0.925881	2.67291	18452.1	0	0.515823	0.0135889	0.465166
507	EC	MES	CALM1	RYR2	1.20149e-06	0.028607	586	1.81982	0.923341	2.48501	16283.1	0	0.804737	0.0127858	0.624381
508	CM	PE/ST	SLIT2	APP	1.21198e-06	0.0169993	541.667	1.68968	0.926945	2.75763	10109.4	0	1.53718	0.0247305	0.914874
509	VE	VE	JAM3	ITGB1	1.21725e-06	0.028607	605.333	1.68936	0.92538	2.63426	12560.6	0	0.866791	0.0180799	0.864578
510	ELC	EC	MDK	NCL	1.22254e-06	0.172955	513.667	1.68917	0.927862	2.83383	32749.9	0	0.199131	0.0083319	0.186065
511	Mo/Mo	PFE	VCAN	ITGB1	1.22784e-06	0.028607	509.333	1.68846	0.928034	2.84839	15279.4	0	0.882214	0.0151601	0.552234
512	Mo/Mo	CM	CALM2	KCNQ5	1.23848e-06	0.0150542	520	1.6881	0.927653	2.81618	10048.6	0	1.33873	0.0253316	0.942192
513	VE	EC	TIMP1	CD63	1.24919e-06	1	528.667	1.68729	0.92739	2.79427	70015.5	1	-0.161062	0.00573373	-0.133058
514	PE/ST	Ery	B2M	TFRC	1.25996e-06	0.0253177	548	1.89914	0.923161	2.47242	11699.4	0	0.765145	0.0227617	0.828717
515	MES	PE/ST	MDK	NCL	1.25996e-06	0.514757	516.667	1.68571	0.927762	2.82534	40466.1	0	-0.052505	0.00830695	0.184407
516	EPP	AE	HMGB1	CXCR4	1.26537e-06	0.0148541	625.667	1.68528	0.924914	2.59904	10852.4	0	0.8166	0.025413	0.907651
517	EPP	VE	APP	RPSA	1.27079e-06	0.773353	593.333	1.68514	0.925857	2.67102	42896.6	0	-0.112592	0.00746449	0.190362
518	PFE	Ery	MDK	NCL	1.28168e-06	0.182241	529.333	1.68483	0.92741	2.79589	37263.6	0	0.0615134	0.00822036	0.171976
519	PFE	VE	VCAN	ITGB1	1.28715e-06	0.028607	615.667	1.68455	0.925107	2.61353	17434.9	0	0.518597	0.0139101	0.546575
520	PFE	PFE	MDK	NCL	1.29264e-06	0.388596	532.667	1.68393	0.927369	2.79246	40039.4	0	-0.0208874	0.00821027	0.170952
521	PFE	ELC	TIMP1	CD63	1.29814e-06	1	621.667	1.68358	0.924999	2.60542	73602	1	-0.365514	0.00534622	-0.123124
522	PE/ST	PE/ST	FN1	ITGA5_ITGB1	1.30365e-06	0.028607	640.667	1.68326	0.924508	2.56889	13182.9	0	1.05615	0.0183244	0.625821
523	VE	VE	HSPG2	ITGB1	1.30919e-06	0.028607	621	1.68324	0.925031	2.60783	13720.6	0	0.765361	0.016185	0.805153
524	VE	AE	APP	RPSA	1.31473e-06	0.656018	529.333	1.68287	0.927517	2.80479	41668.9	0	-0.0850286	0.00783831	0.193536
525	PE/ST	EPP	COL1A1	ITGA10_ITGB1	1.3203e-06	0.00608736	674	1.72431	0.923025	2.46295	9681.88	0	1.31618	0.030386	0.843013
526	MES	HPC	TIMP1	CD63	1.32588e-06	1	588	1.68261	0.926068	2.68751	71594	1	-0.23427	0.00551466	-0.129724
527	ELC	AE	MDK	NCL	1.33147e-06	1	529	1.6826	0.927577	2.80978	43682.6	0	-0.187606	0.00826119	0.178634
528	HPC	AE	TGFB1	ITGB1	1.33708e-06	0.028607	674.333	1.72611	0.922997	2.46105	17241.6	0	0.609223	0.01261	0.607461
529	MKs	MES	TGFB1	ITGB1	1.33708e-06	0.028607	523.333	1.68228	0.927704	2.82049	15097.9	0	0.896153	0.0144517	0.620039
530	VE	MES	TIMP1	CD63	1.34271e-06	1	540.333	1.68208	0.927207	2.77906	73160.8	1	-0.347635	0.00570252	-0.138945
531	PFE	PFE	GPC3	CD81	1.354e-06	0.00924991	617.667	1.68148	0.925182	2.61923	10147.6	0	1.01375	0.0279223	0.887666
532	MES	EC	MDK	NCL	1.35968e-06	0.178756	530	1.68145	0.927578	2.80989	31083.6	0	0.300934	0.00826152	0.179592
533	PE/ST	VE	VCAN	ITGB1	1.36537e-06	0.028607	631	1.68134	0.924922	2.59966	17267.1	0	0.556412	0.0138363	0.543095
534	ELC	VE	CD99	CD81	1.37679e-06	0.0384072	529.667	1.68099	0.927625	2.8138	19293.6	0	0.453795	0.0117406	0.550563
535	PE/ST	EPP	CALR	ITGA2B	1.38828e-06	0.0176129	685.667	1.71731	0.922894	2.45391	11254.1	0	0.849643	0.0245449	0.789338
536	ELC	VE	TIMP1	CD63	1.38828e-06	1	585.667	1.68089	0.926232	2.70042	74453.5	1	-0.456311	0.00554116	-0.132999
537	PFE	PFE	FGB	ITGB1	1.39405e-06	2.71315e-05	526	1.68063	0.927713	2.82119	7196.62	0	1.63381	0.0812182	3.35379
538	EC	ELC	TIMP1	CD63	1.39983e-06	1	636.333	1.68056	0.924824	2.59236	71252	1	-0.199084	0.00531942	-0.126194
539	AE	MES	HSPG2	ITGB1	1.40564e-06	0.028607	532	1.68027	0.927619	2.81334	12635.9	0	0.925387	0.0174604	0.866474
540	PE/ST	AE	FN1	ITGA2	1.41145e-06	0.000213942	652.333	1.68017	0.924322	2.5553	7745.62	0	1.77211	0.057572	1.32024
541	ELC	PFE	CALM1	RYR2	1.41728e-06	0.028607	686.667	1.67988	0.923622	2.50485	19787.4	0	0.366496	0.0128879	0.49828
542	PFE	AE	SLIT2	ROBO1	1.429e-06	0.0186924	698	1.67944	0.923394	2.48877	10891.4	0	1.13252	0.0217566	0.945674
543	AE	ELC	CALM1	PTPRA	1.43488e-06	0.0521283	575.333	1.8838	0.922762	2.44483	17706.1	0	0.690611	0.011017	0.667503
544	ELC	ELC	APP	RPSA	1.43488e-06	1	563.667	1.67903	0.92672	2.73937	44025.6	0	-0.176562	0.00765549	0.186363
545	VE	Mo/Mo	TIMP1	CD63	1.44077e-06	1	550.667	1.67838	0.927075	2.76829	73074.8	1	-0.330284	0.00568042	-0.143114
546	CM	VE	MDK	ITGA6_ITGB1	1.44669e-06	0.0303394	623.667	1.67777	0.925176	2.6188	19692.1	0	0.496646	0.0123049	0.442658
547	EPP	AE	HSPG2	ITGB1	1.4705e-06	0.028607	693.667	1.72154	0.922673	2.43869	14250.1	0	0.74126	0.0151353	0.809711
548	ELC	ELC	SLIT2	APP	1.4705e-06	0.0177529	571	1.67651	0.926632	2.73233	10898.1	0	0.862103	0.0245036	0.903324
549	AE	ELC	JAM3	ITGB1	1.47649e-06	0.028607	580.667	1.67642	0.926424	2.71566	12498.4	0	0.801761	0.0186385	0.882391
550	PFE	CM	CALM1	CACNA1C	1.48853e-06	0.028607	544.667	1.67638	0.927358	2.79159	16544.4	0	0.73905	0.0132523	0.575129
551	Mo/Mo	EC	TIMP1	CD63	1.49457e-06	1	563	1.67634	0.926879	2.75227	67243	1	-0.029009	0.00564756	-0.144195
552	VE	CM	APP	RPSA	1.50063e-06	0.22596	548	1.67594	0.927263	2.78375	38493.1	0	0.0302343	0.00777952	0.185734
553	VE	Ery	B2M	TFRC	1.51891e-06	0.0275056	589	1.87476	0.922571	2.43174	11819.4	0	0.773497	0.0223872	0.805541
554	PFE	MES	GPC3	CD81	1.51891e-06	0.00981259	643.667	1.6751	0.924819	2.59196	10161.6	0	1.04249	0.0276315	0.880466
555	MES	AE	MDK	NCL	1.53117e-06	0.65951	548.333	1.67487	0.927291	2.78604	41871.4	0	-0.0858032	0.00819141	0.172161
556	PE/ST	VE	FN1	ITGA9	1.54351e-06	0.000174853	676.333	1.67449	0.923978	2.53032	7645.12	0	1.85488	0.0596744	1.44198
557	PFE	AE	FN1	ITGAV_ITGB1	1.5497e-06	0.028607	564.667	1.67415	0.92689	2.75315	13115.6	0	0.767149	0.0199897	0.655983
558	EPP	VE	TGFB1	ITGB1	1.5559e-06	0.028607	655.667	1.67405	0.924498	2.5682	18277.1	0	0.437925	0.013159	0.570437
559	PFE	AE	SLIT3	ROBO1	1.56213e-06	0.0109808	724	1.67385	0.923034	2.46357	9840.62	0	1.22603	0.0270258	0.969462
560	MES	EC	APP	RPSA	1.57462e-06	0.283779	641.333	1.67263	0.924946	2.60147	33247.4	0	0.258544	0.00727012	0.175226
561	PFE	Mo/Mo	APP	RPSA	1.58719e-06	0.300956	662.667	1.6725	0.924302	2.55383	35543.9	0	0.165069	0.00713699	0.173899
562	ELC	Mo/Mo	MDK	NCL	1.59982e-06	0.189227	558.667	1.67155	0.927089	2.76938	36804.9	0	0.0837339	0.0081424	0.166152
563	MES	PE/ST	FN1	ITGA8_ITGB1	1.61251e-06	0.028607	554.667	1.67123	0.927212	2.7795	13386.6	0	0.88182	0.0188368	0.618589
564	Mo/Mo	MES	TIMP1	CD63	1.61889e-06	1	574.333	1.67112	0.926694	2.73729	71597.2	1	-0.215582	0.00561682	-0.150082
565	PE/ST	AE	COL4A6	ITGA2_ITGB1	1.63169e-06	0.00128142	559	1.67006	0.927109	2.77103	8333.62	0	1.57337	0.0408811	1.16882
566	MES	AE	VCAN	ITGB1	1.63811e-06	0.028607	716	1.71348	0.922089	2.39927	17231.9	0	0.634104	0.0127697	0.576922
567	CM	ELC	MDK	ITGA6_ITGB1	1.63811e-06	0.0325023	652	1.67003	0.924739	2.58597	19897.9	0	0.440389	0.0121506	0.471276
568	PE/ST	EC	COL3A1	ITGA1_ITGB1	1.64455e-06	0.028607	670.333	1.76783	0.922072	2.39812	13281.1	0	1.23207	0.0190516	0.556832
569	PE/ST	ELC	APP	RPSA	1.65101e-06	0.48804	597.333	1.66954	0.926253	2.70212	41533.9	0	-0.0457928	0.00755141	0.175229
570	VE	AE	CALM1	PTPRA	1.65748e-06	0.0571743	720	1.71138	0.922058	2.39723	19925.4	0	0.47246	0.0108025	0.548901
571	MES	PE/ST	COL3A1	ITGA1_ITGB1	1.65748e-06	0.028607	554.333	1.66951	0.927304	2.78709	12765.6	0	0.796222	0.0221418	0.611854
572	VE	AE	CD99	CD81	1.67701e-06	0.0514516	627.333	1.66898	0.925554	2.64762	19529.6	0	0.508679	0.0110472	0.541542
573	MES	VE	TIMP1	CD63	1.68355e-06	1	625.667	1.66898	0.925611	2.65197	73199	1	-0.305618	0.00544174	-0.145104
574	MES	EPP	APP	RPSA	1.69668e-06	0.287206	653.667	1.66869	0.924817	2.5918	37313.9	0	0.100838	0.00724309	0.170799
575	Mo/Mo	AE	F13A1	ITGB1	1.70328e-06	0.0029561	724.333	1.71169	0.921958	2.39053	8886.88	0	1.5082	0.0347845	0.98457
576	AE	EPP	JAM3	ITGB1	1.70328e-06	0.028607	606.667	1.66813	0.926137	2.69297	12568.1	0	0.801293	0.0184828	0.873469
577	AE	CM	TIMP1	CD63	1.70989e-06	1	566.333	1.66789	0.92707	2.76787	74459	1	-0.418471	0.00567956	-0.160086
578	PE/ST	CM	MDK	ITGA6_ITGB1	1.71652e-06	0.0478064	656.667	1.79941	0.921933	2.38887	18592.1	0	0.785577	0.0112245	0.493631
579	EPP	AE	CALM1	INSR	1.71652e-06	0.028607	773.333	1.66781	0.922003	2.39353	12712.6	0	0.777161	0.0183266	0.867841
580	CM	EPP	MDK	ITGA6_ITGB1	1.72316e-06	0.0331698	660.333	1.66745	0.924591	2.57502	19906.1	0	0.444687	0.0120992	0.470113
581	PE/ST	PFE	COL1A1	ITGA9_ITGB1	1.72982e-06	0.0155453	728.667	1.70861	0.921895	2.38636	10889.1	0	1.27666	0.0251558	0.705654
582	PFE	VE	FN1	ITGA8_ITGB1	1.72982e-06	0.028607	586.667	1.66744	0.926575	2.72773	14601.4	0	0.639662	0.0184859	0.570915
583	Mo/Mo	Mo/Mo	TIMP1	CD63	1.7432e-06	1	588	1.66743	0.926562	2.72668	71421	1	-0.198231	0.00559505	-0.15425
584	ELC	VE	HSPG2	ITGB1	1.75664e-06	0.028607	684.667	1.66713	0.924089	2.53832	14446.6	0	0.639435	0.0157535	0.782231
585	EPP	AE	CD99	CD81	1.76339e-06	0.0522407	633	1.66702	0.92545	2.6396	20061.9	0	0.444059	0.0110138	0.53939
586	ELC	PE/ST	SLIT2	APP	1.77015e-06	0.018953	609.333	1.66702	0.926165	2.69518	10718.1	0	0.992872	0.0241705	0.89219
587	PFE	AE	CD99	CD81	1.78374e-06	0.0522803	634.667	1.66693	0.925445	2.63923	19416.9	0	0.533832	0.0110122	0.53929
588	HPC	CM	CALM3	RYR2	1.79055e-06	0.0126822	739	1.66684	0.922983	2.46007	9816.12	0	1.47185	0.0262223	0.954674
589	HPC	EC	TIMP1	CD63	1.79739e-06	1	598	1.66671	0.92642	2.71537	69899.2	1	-0.119061	0.00557184	-0.153981
590	MES	Mo/Mo	MDK	NCL	1.81111e-06	0.195555	582	1.66383	0.926801	2.74598	34193.6	0	0.185537	0.00807363	0.159679
591	PFE	MES	MDK	NCL	1.81799e-06	0.297528	597.667	1.66367	0.926426	2.71584	40182.4	0	0.00600342	0.00798501	0.148067
592	PE/ST	EC	COL3A1	ITGA2_ITGB1	1.8249e-06	0.028607	692.333	1.76247	0.921647	2.36999	12038.4	0	1.3799	0.0207581	0.649669
593	PE/ST	PE/ST	FN1	ITGA3_ITGB1	1.8249e-06	0.028607	726.667	1.66329	0.923286	2.48113	11571.9	0	1.19194	0.0210304	0.753384
594	MES	VE	APP	RPSA	1.83876e-06	0.305507	665.333	1.66275	0.92462	2.57718	40818.9	0	0.00352944	0.00720223	0.164106
595	MES	AE	FN1	ITGA5_ITGB1	1.84571e-06	0.028607	580.333	1.66254	0.926881	2.75248	12327.1	0	0.845464	0.0196341	0.801717
596	PE/ST	AE	COL1A2	ITGA9_ITGB1	1.85269e-06	0.00509502	612	1.66242	0.92618	2.69633	9452.62	0	1.28271	0.0313711	0.90151
597	HPC	MES	TIMP1	CD63	1.86669e-06	1	610	1.6615	0.926234	2.70059	73364	1	-0.305635	0.00554151	-0.159868
598	MKs	PFE	TGFB1	ITGB1	1.87371e-06	0.028607	579.667	1.66143	0.926906	2.75443	15583.1	0	0.836419	0.0141132	0.597602
599	AE	PFE	CALM1	CACNA1C	1.88076e-06	0.0476705	629	1.8704	0.921589	2.36617	17129.1	0	0.802092	0.0112327	0.675559
600	Mo/Mo	AE	CALM1	CACNA1C	1.88782e-06	0.0329493	678.333	1.66062	0.924286	2.55263	18934.4	0	0.499914	0.0121179	0.522748
601	MES	AE	COL1A1	ITGA2_ITGB1	1.90199e-06	0.00832766	591	1.66036	0.926678	2.73602	10125.1	0	0.974966	0.0286284	0.891817
602	Mo/Mo	ELC	CALM3	RYR2	1.92339e-06	0.00942127	651.333	1.65946	0.925074	2.61105	9992.88	0	0.995871	0.0278316	0.980286
603	AE	PFE	HSPG2	ITGB1	1.93056e-06	0.028607	586.333	1.65943	0.92682	2.74746	12980.6	0	0.865653	0.0170515	0.844038
604	ELC	AE	MDK	ITGA6_ITGB1	1.93775e-06	0.028607	598.667	1.65929	0.926535	2.72454	20181.9	0	0.327129	0.0128017	0.514908
605	PFE	CM	CALM1	KCNQ5	1.95217e-06	0.028607	596.667	1.65899	0.926585	2.72854	12346.6	0	0.976499	0.0189767	0.775042
606	MKs	VE	TGFB1	LPP	1.95941e-06	0.028607	588.333	1.65886	0.926805	2.74627	11705.6	0	1.152	0.0193219	0.865393
607	PE/ST	MKs	LGALS1	ITGB1	1.98123e-06	0.148817	669.333	1.65801	0.924726	2.58505	29193.9	0	0.491997	0.0086591	0.160325
608	HPC	Mo/Mo	TIMP1	CD63	1.98855e-06	1	621.667	1.6578	0.926101	2.69013	73241.8	1	-0.288284	0.00552003	-0.164036
609	ELC	AE	SLIT3	ROBO1	1.99587e-06	0.012766	790	1.65683	0.921902	2.3868	10095.6	0	1.11523	0.0261836	0.950184
610	AE	AE	LGALS1	ITGB1	2.00322e-06	0.214884	759	1.70284	0.921297	2.34721	34375.9	0	0.0376052	0.00786241	0.341121
611	PE/ST	AE	COL4A5	ITGA9_ITGB1	2.01797e-06	0.028607	627	1.65615	0.925956	2.67873	11719.9	0	1.11595	0.0204462	0.778135
612	HPC	AE	ANGPT1	ITGB1	2.03279e-06	0.0104228	762.333	1.70226	0.921254	2.34438	9968.88	0	1.07491	0.0273011	0.966066
613	PFE	VE	APOB	ENO1	2.03279e-06	0.000155599	815.667	1.65549	0.921395	2.35355	7615.38	0	1.0527	0.0812825	3.1354
614	PFE	ELC	MDK	NCL	2.04023e-06	1	626	1.65533	0.926027	2.68427	45089.4	0	-0.172137	0.00789219	0.138638
615	PFE	ELC	APOB	ENO1	2.07015e-06	0.000290422	818.667	1.65456	0.921366	2.35163	7733.38	0	0.978865	0.0812161	3.13436
616	HPC	VE	LGALS1	ITGB1	2.07768e-06	0.174077	737	1.65443	0.923319	2.4835	34555.6	0	0.063445	0.00831894	0.266042
617	PFE	AE	LUM	ITGB1	2.08523e-06	0.00393562	768.667	1.70108	0.921164	2.33862	10033.1	0	0.917673	0.032886	0.811818
618	HPC	ELC	CALM2	CACNA1C	2.08523e-06	0.028607	600.667	1.6537	0.926662	2.73472	14721.1	0	0.583766	0.0167905	0.683103
619	MKs	MKs	THBS1	PTPRJ	2.09279e-06	2.40611e-05	643	1.65365	0.925654	2.65531	7277.12	0	2.64692	0.0926729	1.41575
620	ELC	Ery	MDK	NCL	2.10038e-06	0.509153	617.333	1.65337	0.926263	2.70288	42064.6	0	-0.051158	0.00794691	0.145607
621	EC	AE	CD99	CD81	2.10798e-06	0.0577639	675.667	1.65323	0.924703	2.58334	18792.1	0	0.747315	0.010779	0.524286
622	MES	AE	HMGB1	CXCR4	2.12323e-06	0.0172481	712.333	1.65281	0.923855	2.52149	11033.6	0	0.829187	0.0246547	0.870267
623	ELC	PFE	MDK	NCL	2.13856e-06	0.865384	624.333	1.65246	0.926221	2.69957	44089.6	0	-0.133559	0.00793716	0.144583
624	PE/ST	ELC	CALM1	CACNA1C	2.14626e-06	0.028607	604.667	1.65246	0.926611	2.7306	19676.1	0	0.322895	0.0129628	0.565554
625	MES	AE	MDK	ITGA6_ITGB1	2.15397e-06	0.028607	622.333	1.65157	0.926246	2.70153	19221.6	0	0.428932	0.0126936	0.508435
626	EPP	AE	JAM3	ITGB1	2.1617e-06	0.028607	777.667	1.69905	0.92101	2.32867	13731.4	0	0.77953	0.0159826	0.81738
627	PE/ST	MES	FN1	ITGAV_ITGB1	2.1617e-06	0.028607	778	1.65134	0.922524	2.4286	13598.4	0	1.07967	0.0176332	0.595947
628	PE/ST	AE	COL1A2	CD93	2.16944e-06	6.59773e-05	647.667	1.65101	0.925617	2.65244	7488.62	0	1.89352	0.0709268	1.45884
629	ELC	AE	HMGB1	CXCR4	2.185e-06	0.0175251	717.667	1.64989	0.923758	2.51452	11413.6	0	0.714318	0.0245866	0.866906
630	PFE	AE	COL3A1	ITGA1_ITGB1	2.1928e-06	0.028607	614	1.6498	0.926447	2.71748	13572.1	0	0.644987	0.0215887	0.59124
631	EC	MKs	CALM1	MYLK	2.20062e-06	0.00811312	706.667	1.79084	0.920981	2.32682	9408.38	0	1.44643	0.0287926	1.02097
632	MKs	ELC	TGFB1	LPP	2.20846e-06	0.028607	618	1.648	0.926376	2.71187	11935.4	0	1.04909	0.0190799	0.853336
633	Mo/Mo	Mo/Mo	S100A9	CD68	2.21632e-06	7.88401e-07	640.333	1.91297	0.920916	2.32268	6912.38	0	3.17744	0.251366	2.47434
634	PE/ST	EC	MDK	ITGA6_ITGB1	2.2242e-06	0.0548816	711.333	1.78689	0.920886	2.32079	19068.9	0	0.901279	0.0109046	0.450023
635	PFE	EC	APP	RPSA	2.2242e-06	0.324355	733.333	1.64734	0.923476	2.49451	35607.6	0	0.207184	0.00697119	0.145579
636	PE/ST	ELC	CD99	CD81	2.2321e-06	0.0461396	619.667	1.64682	0.926356	2.71023	20145.9	0	0.437116	0.0113085	0.511458
637	PE/ST	MES	COL1A1	ITGA3_ITGB1	2.24001e-06	0.00996917	790.333	1.69478	0.920857	2.31892	10350.1	0	1.33156	0.0275531	0.743063
638	ELC	PFE	TIMP1	CD63	2.24001e-06	1	666	1.64665	0.925054	2.60954	75675.5	1	-0.461396	0.00535467	-0.171632
639	PFE	MES	FN1	ITGA8_ITGB1	2.24795e-06	0.028607	653	1.64656	0.925566	2.64851	14656.9	0	0.718228	0.017949	0.551483
640	MES	Ery	MDK	NCL	2.27186e-06	0.213417	637.333	1.64565	0.925973	2.68005	39083.9	0	0.0506449	0.00787978	0.139134
641	AE	PE/ST	CALM1	PTPRA	2.27987e-06	0.0667045	668.333	1.86179	0.920805	2.31565	18344.9	0	0.713773	0.0104349	0.633644
642	PE/ST	PFE	COL1A1	ITGA3_ITGB1	2.30401e-06	0.0100804	797	1.6939	0.920789	2.31463	10273.9	0	1.32458	0.027502	0.764108
643	MES	PFE	MDK	NCL	2.30401e-06	0.432392	641.333	1.64474	0.925931	2.67677	41839.6	0	-0.0317559	0.00787012	0.13811
644	PE/ST	AE	COL4A5	CD93	2.31209e-06	0.000666443	659	1.64473	0.925391	2.63513	8001.38	0	1.72676	0.0462267	1.33546
645	PFE	VE	LGALS1	ITGB1	2.3202e-06	0.186138	774	1.64454	0.922703	2.4408	34313.9	0	0.082308	0.00817591	0.257771
646	EPP	Ery	B2M	TFRC	2.32832e-06	0.028607	711	1.80304	0.920749	2.3121	13173.9	0	0.569186	0.0212857	0.737384
647	ELC	AE	CALM1	INSR	2.33646e-06	0.028607	836	1.64395	0.921243	2.34368	13069.1	0	0.727465	0.0179449	0.845306
648	PFE	HPC	APOB	ENO1	2.34462e-06	0.000214228	845	1.64375	0.921019	2.3293	7684.88	0	1.01802	0.0804449	3.12232
649	PFE	EPP	APP	RPSA	2.3528e-06	0.32817	745.333	1.64341	0.923344	2.48523	40334.6	0	0.0494785	0.00694527	0.141151
650	CM	MES	SLIT2	ROBO1	2.361e-06	0.0257887	691.667	1.64332	0.92455	2.57203	10597.4	0	1.48731	0.0224845	0.892874
651	Mo/Mo	AE	CD14	ITGB1	2.41891e-06	1.0575e-05	806	1.69411	0.920629	2.30451	7285.12	0	1.60257	0.0936268	1.76486
652	EPP	MES	APP	RPSA	2.41891e-06	0.660707	698.667	1.64086	0.924362	2.55817	44241.6	0	-0.0861744	0.00714911	0.140524
653	CM	CM	CALM1	RYR2	2.43563e-06	0.0338142	840.667	1.64066	0.921236	2.34326	18086.4	0	0.742871	0.0120565	0.494154
654	PE/ST	MES	FN1	ITGA5_ITGB1	2.44402e-06	0.028607	813	1.64058	0.921819	2.3813	13873.4	0	1.06305	0.0169863	0.592582
655	AE	MES	CALM1	CACNA1C	2.47777e-06	0.05526	685.667	1.85809	0.92046	2.29388	17690.9	0	0.742064	0.0108896	0.661142
656	CM	EPP	SLIT2	APP	2.51183e-06	0.0247212	705.667	1.63811	0.924266	2.55116	10692.9	0	1.34414	0.0228789	0.854393
657	CM	MES	VCAN	ITGB1	2.52039e-06	0.028607	657.333	1.63806	0.925754	2.66305	16862.4	0	0.689828	0.0141737	0.497501
658	PFE	Mo/Mo	APOB	ENO1	2.52898e-06	9.8826e-05	861	1.63793	0.920831	2.31726	7560.12	0	1.11009	0.0800293	3.11583
659	PFE	VE	APP	RPSA	2.55484e-06	0.496433	763.333	1.63747	0.923144	2.47121	43757.4	0	-0.0478301	0.00690609	0.134459
660	MKs	AE	F13A1	ITGB1	2.5896e-06	0.00371927	823.333	1.68989	0.9203	2.28388	9154.62	0	1.31191	0.0332326	0.951806
661	CM	ELC	CALM2	CACNA1C	2.59834e-06	0.028607	653.667	1.63525	0.925891	2.67364	14852.4	0	0.609961	0.0164155	0.661749
662	PE/ST	EPP	FN1	ITGA4_ITGB1	2.6071e-06	0.028607	836	1.63522	0.92146	2.35774	12372.1	0	1.08524	0.0195388	0.694956
663	MES	PFE	TIMP1	CD63	2.62467e-06	1	705.333	1.63475	0.924424	2.56272	74408	1	-0.310702	0.0052586	-0.183738
664	PE/ST	VE	COL1A2	ITGA1_ITGB1	2.63349e-06	0.0107689	695	1.63468	0.924788	2.58968	10600.6	0	1.09534	0.0271268	0.747402
665	CM	MKs	MDK	NCL	2.64233e-06	0.310158	793.333	1.63436	0.922614	2.43467	38782.1	0	0.155986	0.00715833	0.0815155
666	EC	ELC	CALM1	PTPRA	2.65119e-06	0.0725088	749.667	1.78111	0.920136	2.27371	18763.4	0	0.777368	0.0102459	0.570501
667	MES	CM	CALM1	CACNA1C	2.65119e-06	0.028607	663	1.63421	0.925737	2.66174	17359.6	0	0.718284	0.0126359	0.535302
668	PFE	HPC	TIMP1	CD63	2.66896e-06	1	759.667	1.63334	0.923332	2.48435	75166.8	1	-0.353847	0.00509778	-0.179816
669	AE	EPP	CALM1	CACNA1C	2.67787e-06	0.0580568	703.667	1.8537	0.920047	2.26817	18194.4	0	0.639572	0.0107675	0.656014
670	EC	HPC	MDK	NCL	2.69577e-06	0.274736	750	1.63231	0.923515	2.49723	33639.6	0	0.188109	0.00734227	0.210171
671	ELC	MES	MDK	NCL	2.70474e-06	0.747725	678.333	1.63221	0.925265	2.6255	44549.6	0	-0.106668	0.00771939	0.121698
672	PE/ST	PFE	FN1	ITGAV_ITGB1	2.71374e-06	0.028607	849.333	1.63211	0.921249	2.34408	14088.1	0	1.03029	0.0170196	0.569016
673	MKs	ELC	CALM1	RYR2	2.72275e-06	0.028607	749	1.63205	0.923545	2.49938	22374.1	0	0.2206	0.0128598	0.480303
674	HPC	EPP	TIMP3	KDR	2.73179e-06	0.028607	668	1.63189	0.92567	2.65654	11584.1	0	1.06562	0.0202998	0.848187
675	ELC	ELC	CD99	CD81	2.74992e-06	0.0508139	670	1.63048	0.92565	2.65501	21961.1	0	0.307715	0.011078	0.493549
676	CM	VE	SLIT3	ROBO1	2.75902e-06	0.00926695	721	1.63047	0.924171	2.54428	9723.38	0	1.31297	0.0279111	0.934336
677	VE	EPP	CALM1	PTPRA	2.76813e-06	0.0747498	843.667	1.68267	0.919866	2.25708	21647.9	0	0.387971	0.0101709	0.504733
678	EC	HPC	TIMP1	CD63	2.76813e-06	1	770.667	1.63032	0.923154	2.47189	72719.5	1	-0.187417	0.00507223	-0.182886
679	PE/ST	VE	SLIT3	ROBO1	2.7956e-06	0.00935935	726.333	1.62942	0.924114	2.54017	9736.38	0	1.30842	0.0278661	0.933153
680	EPP	AE	CALM1	PTPRA	2.8048e-06	0.0757235	905.333	1.63651	0.919752	2.25013	22923.6	0	0.310058	0.0101396	0.478177
681	ELC	PE/ST	VCAN	ITGB1	2.8048e-06	0.028607	754.667	1.6291	0.923505	2.49654	19167.6	0	0.415372	0.0132874	0.486957
682	PE/ST	CM	CALM3	RYR2	2.81401e-06	0.0180718	893	1.62894	0.920414	2.29099	10242.1	0	1.41723	0.02442	0.902661
683	PE/ST	VE	COL4A5	ITGA1_ITGB1	2.82325e-06	0.028607	708.667	1.62841	0.92456	2.57277	13624.9	0	0.928579	0.01768	0.624026
684	PE/ST	AE	COL4A6	ITGA1_ITGB1	2.88847e-06	0.00274157	681.667	1.62571	0.925387	2.63483	9129.62	0	1.309	0.0352577	0.899851
685	PE/ST	VE	LUM	ITGB1	2.90729e-06	0.00376266	848.333	1.62526	0.921457	2.3576	9790.62	0	1.3049	0.0331529	0.743242
686	PE/ST	EC	COL1A1	ITGA1_ITGB1	2.92619e-06	0.028607	863.333	1.67689	0.919448	2.23168	12612.6	0	1.20008	0.0211801	0.569154
687	PE/ST	ELC	FN1	ITGA3_ITGB1	2.92619e-06	0.028607	882.333	1.62462	0.920735	2.31116	12711.4	0	1.02862	0.0195898	0.646617
688	MES	MES	MDK	NCL	2.94517e-06	0.333131	697.667	1.62449	0.924971	2.60332	42053.9	0	-0.00486507	0.00765419	0.115225
689	PE/ST	AE	CALM2	CACNA1C	2.95469e-06	0.028607	782	1.62414	0.923047	2.46451	15074.9	0	0.721087	0.0151315	0.645934
690	CM	AE	TIMP1	CD63	2.96423e-06	1	853	1.68747	0.919381	2.22763	74831	1	-0.404236	0.00457101	-0.101681
691	ELC	ELC	MDK	NCL	2.97379e-06	1	704.667	1.62387	0.92486	2.59498	55134.2	0.002	-0.284808	0.00762966	0.112268
692	VE	MES	CALM1	RYR2	2.99298e-06	0.0437243	870.333	1.67553	0.919291	2.22222	21279.9	0	0.340091	0.0114338	0.48808
693	VE	PE/ST	JAM3	ITGB1	2.99298e-06	0.028607	777.333	1.62326	0.923168	2.4729	13222.4	0	0.844257	0.0169724	0.793437
694	PE/ST	MES	COL1A2	ITGA1_ITGB1	3.0026e-06	0.0116249	727.667	1.62325	0.924191	2.54574	10551.9	0	1.17846	0.0266665	0.74839
695	PE/ST	VE	GPC3	CD81	3.01224e-06	0.00949732	697.333	1.62309	0.925013	2.60645	9985.38	0	1.35314	0.0277861	0.829222
696	CM	Ery	APP	RPSA	3.02191e-06	0.307665	777	1.77884	0.919225	2.21831	32819.1	0	0.217413	0.00619934	0.284828
697	HPC	ELC	CALM1	CACNA1C	3.02191e-06	0.028607	687.667	1.62286	0.925358	2.63262	21409.1	0	0.252502	0.0124977	0.537594
698	ELC	AE	APP	RPSA	3.05103e-06	1	712.667	1.62228	0.92467	2.58086	48252.6	0	-0.271092	0.00721253	0.122485
699	PE/ST	CM	COL3A1	ITGA1_ITGB1	3.06078e-06	0.028607	820.667	1.73255	0.91914	2.21322	14461.6	0	0.966017	0.0175827	0.515876
700	ELC	EC	TIMP1	CD63	3.06078e-06	1	731	1.62212	0.924173	2.5444	74415.2	1	-0.284477	0.005221	-0.199322
701	VE	CM	TIMP1	CD63	3.07054e-06	1	701.333	1.62198	0.924978	2.60384	76324.2	1	-0.452488	0.00534298	-0.206766
702	AE	PE/ST	CALM1	RYR2	3.09014e-06	0.045035	737.667	1.84372	0.919079	2.20957	18315.9	0	0.539483	0.0113687	0.642296
703	ELC	MES	SLIT2	ROBO1	3.09997e-06	0.028607	753.667	1.62066	0.923747	2.51378	11295.9	0	0.943003	0.0219753	0.87019
704	AE	ELC	CALM1	INSR	3.10983e-06	0.0222466	739.333	1.84368	0.919074	2.20931	12701.6	0	0.929095	0.0169161	0.917556
705	PFE	PE/ST	COL3A1	ITGA1_ITGB1	3.10983e-06	0.028607	693.333	1.62024	0.925243	2.62386	13538.6	0	0.747555	0.020845	0.571514
706	PFE	VE	TIMP1	CD63	3.12959e-06	1	799.333	1.61971	0.922859	2.4515	76352.8	1	-0.425195	0.00503038	-0.195196
707	PE/ST	EC	COL1A1	ITGA2_ITGB1	3.1594e-06	0.0236929	887	1.67153	0.91901	2.2055	11440.1	0	1.34791	0.0230773	0.66199
708	PE/ST	ELC	COL1A2	ITGA2_ITGB1	3.1594e-06	0.00750605	742.333	1.61936	0.923985	2.53079	9799.62	0	1.1826	0.0292274	0.883962
709	PFE	ELC	FN1	ITGA5_ITGB1	3.16937e-06	0.028607	734	1.61915	0.924174	2.54453	14042.6	0	0.662753	0.0181507	0.653064
710	AE	ELC	HAPLN1	PRTG	3.18939e-06	0.0211068	856.333	1.69834	0.918978	2.20361	10649.4	0	1.10839	0.0232463	0.927636
711	MKs	AE	THBS1	ITGA3_ITGB1	3.18939e-06	0.00148326	754	1.6188	0.92384	2.52041	8480.88	0	1.77869	0.039744	1.02722
712	AE	MKs	CALM1	PTPRA	3.21957e-06	0.0839163	748	1.84259	0.918966	2.20293	18732.6	0	0.811006	0.00992691	0.604099
713	MES	MES	APP	RPSA	3.21957e-06	0.335259	789	1.61847	0.923102	2.46829	41981.4	0	0.0299469	0.00689793	0.114268
714	PFE	PE/ST	VCAN	ITGB1	3.22968e-06	0.028607	802	1.61846	0.922887	2.45344	18800.9	0	0.496063	0.013058	0.475435
715	PFE	MKs	FGB	ITGA2B	3.2398e-06	4.89625e-09	699.667	1.61818	0.925172	2.61849	6814.88	0	2.79824	0.340452	4.08816
716	EPP	ELC	APP	RPSA	3.24995e-06	1	766.667	1.61796	0.923551	2.49981	48302.1	0	-0.238825	0.006986	0.114749
717	PE/ST	PFE	FN1	ITGA5_ITGB1	3.26011e-06	0.028607	915	1.61778	0.920255	2.28108	14495.6	0	1.00581	0.0162714	0.559652
718	EC	PFE	CALM1	CACNA1C	3.2703e-06	0.0663557	802.333	1.76771	0.918927	2.20056	18219.9	0	0.888849	0.0104466	0.578557
719	PFE	CM	MDK	NCL	3.29074e-06	0.690926	742	1.61747	0.924126	2.54103	45476.6	0	-0.0936736	0.00747102	0.0958499
720	PE/ST	ELC	COL1A2	ITGA1_ITGB1	3.30099e-06	0.0121746	754.333	1.61745	0.923883	2.52347	10880.1	0	1.00111	0.0264333	0.733061
721	CM	PFE	VCAN	ITGB1	3.32156e-06	0.028607	713	1.61721	0.924936	2.60069	17553.1	0	0.630094	0.0138417	0.475065
722	VE	PE/ST	HSPG2	ITGB1	3.33188e-06	0.028607	807.333	1.61714	0.92281	2.44809	14510.9	0	0.742827	0.0151936	0.734013
723	PE/ST	MES	COL4A5	ITGA1_ITGB1	3.34221e-06	0.028607	751.667	1.61697	0.923961	2.52912	13577.6	0	1.01171	0.01738	0.625014
724	ELC	MES	TIMP1	CD63	3.35257e-06	1	749.333	1.6169	0.923981	2.53055	76729.5	1	-0.47105	0.00519258	-0.205209
725	MES	CM	CALM1	KCNQ5	3.36295e-06	0.028607	712.333	1.61683	0.924948	2.60163	12824.4	0	0.955733	0.018094	0.735215
726	PFE	HPC	CALR	ITGA2B	3.38377e-06	0.0212437	858.333	1.61676	0.921531	2.36241	11950.9	0	0.788696	0.0236297	0.702758
727	EC	VE	TIMP1	CD63	3.39422e-06	1	815.333	1.61669	0.92268	2.43921	74363.5	1	-0.258765	0.00500517	-0.198267
728	MES	ELC	MDK	NCL	3.41517e-06	1	728	1.61614	0.924564	2.57306	46829.4	0	-0.183005	0.00756522	0.105796
729	MKs	MKs	THBS1	ITGA2B_ITGB3	3.43621e-06	1.86313e-05	768	1.61604	0.923691	2.50974	7189.62	0	2.53845	0.113397	1.48071
730	PE/ST	MKs	MDK	ITGA6_ITGB1	3.44676e-06	0.072958	818.667	1.76038	0.918516	2.17649	19693.4	0	0.796227	0.0102266	0.469128
731	MES	AE	COL1A1	ITGA1_ITGB1	3.44676e-06	0.017126	715.667	1.61601	0.924947	2.60155	12482.6	0	0.710604	0.0246904	0.622847
732	CM	MES	SLIT2	APP	3.45733e-06	0.028607	802	1.61572	0.923004	2.46152	10879.9	0	1.46027	0.022075	0.828138
733	AE	PFE	CALM1	KCNQ5	3.47854e-06	0.028607	767.333	1.83758	0.918465	2.17353	13871.4	0	0.88947	0.0151167	0.802929
734	ELC	EPP	SLIT2	APP	3.48918e-06	0.0276437	779.667	1.61544	0.92346	2.49338	11662.9	0	0.799841	0.0223607	0.831709
735	PE/ST	Mo/Mo	MIF	CD44_CD74	3.49984e-06	0.00116213	761.667	1.85077	0.918464	2.17346	8655.38	0	1.04771	0.0415867	1.22897
736	ELC	CM	APP	RPSA	3.51052e-06	0.966928	736.333	1.61535	0.924407	2.56151	46584.1	0	-0.155829	0.00715843	0.114683
737	PFE	AE	HMGB1	CXCR4	3.52122e-06	0.0206194	824.667	1.6153	0.922573	2.4319	11558.1	0	0.751056	0.0237787	0.827074
738	PE/ST	PE/ST	VCAN	ITGB1	3.53195e-06	0.028607	817.667	1.61525	0.922698	2.44042	18630.9	0	0.533878	0.0129888	0.471955
739	Mo/Mo	PFE	CALM1	RYR2	3.54269e-06	0.0325672	866	1.61508	0.921496	2.36012	20675.1	0	0.400228	0.0121432	0.437067
740	PFE	MES	GPC3	UNC5C	3.56425e-06	0.000160746	884.667	1.61496	0.921105	2.3348	7890.88	0	1.43285	0.0606754	1.15194
741	PE/ST	EPP	FN1	ITGA3_ITGB1	3.61853e-06	0.028607	934.333	1.61394	0.919983	2.26423	13009.9	0	1.01798	0.0191919	0.62006
742	Mo/Mo	ELC	CALM2	KCNQ5	3.62945e-06	0.0249536	755.333	1.61393	0.924092	2.53857	11559.6	0	0.787197	0.0228345	0.844791
743	AE	AE	EFNB2	PECAM1	3.64039e-06	0.000352042	725	1.61347	0.924912	2.59892	7739.88	0	1.84645	0.0524269	1.58222
744	AE	VE	CALM1	PTPRA	3.65136e-06	0.0913004	779.333	1.83557	0.918261	2.16176	19434.1	0	0.678143	0.0097414	0.593309
745	ELC	Mo/Mo	TIMP1	CD63	3.65136e-06	1	768	1.61321	0.923845	2.52074	76691.5	1	-0.453699	0.00517246	-0.209377
746	PFE	VE	FGG	ITGB1	3.66234e-06	1.02676e-05	911	1.61316	0.920643	2.30539	7203.88	0	1.38499	0.100626	3.23623
747	PE/ST	ELC	COL4A5	ITGA2_ITGB1	3.67335e-06	0.028607	771.333	1.61309	0.923754	2.51427	12318.4	0	1.01584	0.019049	0.760586
748	MES	MES	LGALS1	ITGB1	3.68438e-06	0.151297	735.667	1.61296	0.924573	2.57368	34662.4	0	0.114149	0.00862103	0.185968
749	PE/ST	AE	APP	RPSA	3.70651e-06	0.895916	749.667	1.61279	0.924192	2.54577	46450.6	0	-0.140323	0.00711447	0.111351
750	ELC	AE	CALM1	PTPRA	3.72873e-06	0.0838879	972.333	1.61265	0.918972	2.20327	24225.6	0	0.260362	0.00992844	0.455642
751	MES	AE	CD99	CD81	3.73987e-06	0.077744	837.333	1.6124	0.922349	2.41671	21022.9	0	0.50503	0.0100837	0.47955
752	PE/ST	AE	COL1A2	ITGA3_ITGB1	3.75104e-06	0.0039669	781	1.61216	0.923597	2.5031	9350.62	0	1.27841	0.032826	0.889153
753	EC	PE/ST	CALM1	PTPRA	3.76222e-06	0.0929804	840	1.7591	0.918119	2.15358	19531.9	0	0.800529	0.00970453	0.536642
754	PE/ST	ELC	COL4A5	ITGA1_ITGB1	3.79591e-06	0.028607	780.333	1.61118	0.923652	2.507	14099.4	0	0.834354	0.017228	0.609685
755	Mo/Mo	CM	TIMP1	CD63	3.81848e-06	1	744.333	1.61102	0.924451	2.56471	75202.5	1	-0.320435	0.00526268	-0.217903
756	AE	HPC	CALM1	PTPRA	3.8298e-06	0.0935933	791	1.83358	0.918058	2.15009	19544.9	0	0.669414	0.00968882	0.59025
757	MES	EC	TIMP1	CD63	3.8639e-06	1	787	1.61021	0.923536	2.49875	72167.2	1	-0.133783	0.00512733	-0.211428
758	MKs	AE	PF4	PROCR	3.94423e-06	0.000488082	695.667	2.17621	0.917927	2.14261	7932.88	0	2.4475	0.0490593	1.18972
759	ELC	ELC	VCAN	ITGB1	3.94423e-06	0.028607	828	1.60828	0.922768	2.44523	21809.6	0	0.251965	0.0130143	0.464547
760	EPP	PE/ST	TGFB1	ITGB1	3.979e-06	0.0298366	847	1.60796	0.922262	2.41089	19650.4	0	0.415391	0.0123529	0.499296
761	PE/ST	HPC	PTN	NCL	4.00229e-06	0.00503979	855.667	1.60745	0.922036	2.39572	9777.38	0	1.19881	0.0314292	0.807432
762	PE/ST	PFE	COL1A2	ITGA1_ITGB1	4.02567e-06	0.0132291	804.333	1.60713	0.923324	2.4838	10783.4	0	1.12657	0.0260177	0.730135
763	PE/ST	CM	FN1	ITGAV_ITGB1	4.0374e-06	0.028607	960.667	1.6069	0.919475	2.23328	14489.9	0	0.968485	0.0162151	0.570312
764	EC	MES	CALM1	CACNA1C	4.07271e-06	0.0761788	860.667	1.75539	0.917763	2.13333	18771.6	0	0.82882	0.0101274	0.56414
765	Mo/Mo	AE	HMGB1	CXCR4	4.07271e-06	0.0213958	849	1.60658	0.922265	2.41107	11211.9	0	0.902534	0.0235751	0.817037
766	AE	Mo/Mo	CD99	CD81	4.08453e-06	0.0720364	824.667	1.60637	0.922973	2.45935	21273.1	0	0.476816	0.0102616	0.46001
767	PE/ST	HPC	LGALS1	ITGB1	4.10823e-06	0.237232	872	1.6063	0.921673	2.37171	33729.6	0	0.311842	0.00794449	0.104671
768	PE/ST	EPP	COL1A2	ITGA2_ITGB1	4.12012e-06	0.00829905	809.667	1.60629	0.923277	2.48055	9919.62	0	1.1794	0.0286471	0.863899
769	EC	VE	LGALS1	ITGB1	4.13202e-06	0.24052	944	1.60612	0.920157	2.275	30252.9	0	0.32596	0.00762054	0.225654
770	PE/ST	AE	COL4A5	ITGA3_ITGB1	4.14395e-06	0.028607	804.333	1.60588	0.923366	2.48676	11523.4	0	1.11165	0.0213945	0.765777
771	PE/ST	CM	APP	RPSA	4.15591e-06	0.405054	778	1.60586	0.923927	2.52668	43893.4	0	-0.0250604	0.00706111	0.103549
772	AE	HPC	CALM1	KCNQ5	4.16788e-06	0.028607	813.333	1.82893	0.917576	2.1228	13949.6	0	0.95452	0.0147638	0.791578
773	MES	MES	TIMP1	CD63	4.20395e-06	1	807.333	1.60499	0.923343	2.48515	75476	1	-0.320356	0.00509942	-0.217314
774	CM	CM	CALM3	RYR2	4.25237e-06	0.0228452	1000	1.60439	0.918601	2.18144	10506.9	0	1.47169	0.0232523	0.868958
775	EPP	EPP	CALM1	PTPRA	4.26453e-06	0.0993433	1043.33	1.6078	0.917501	2.11859	25587.4	0	0.225569	0.00954686	0.434009
776	AE	AE	APP	APLP2	4.28892e-06	0.028607	764.333	1.60274	0.924227	2.54836	13351.6	0	0.828947	0.016489	0.822188
777	VE	ELC	JAM3	ITGB1	4.30115e-06	0.028607	851.333	1.60244	0.922428	2.42207	13940.6	0	0.68085	0.0166236	0.771027
778	AE	VE	HAPLN1	PRTG	4.3134e-06	0.0247535	944	1.68091	0.917448	2.11563	10837.1	0	1.15945	0.0223182	0.900321
779	HPC	Ery	B2M	TFRC	4.32568e-06	0.028607	938.333	1.6849	0.917437	2.11503	15280.1	0	0.427278	0.0194715	0.625119
780	PFE	EPP	FN1	ITGA5_ITGB1	4.32568e-06	0.028607	816	1.60186	0.923254	2.47892	14452.9	0	0.644944	0.0176827	0.625546
781	PE/ST	AE	COL6A1	ITGA2_ITGB1	4.33798e-06	0.000974531	783.667	1.60178	0.923899	2.52461	8265.62	0	1.49149	0.0428848	1.17904
782	PE/ST	EPP	COL1A2	ITGA1_ITGB1	4.35031e-06	0.0137911	827.333	1.60148	0.923012	2.46206	11062.6	0	0.99985	0.02579	0.71397
783	MES	Ery	B2M	TFRC	4.36265e-06	0.028607	944.667	1.6818	0.917345	2.10985	15206.4	0	0.439818	0.0194238	0.622172
784	HPC	CM	TIMP1	CD63	4.36265e-06	1	780.333	1.6014	0.923978	2.53032	76543.2	1	-0.410487	0.00519212	-0.227689
785	EC	EPP	CALM1	CACNA1C	4.37502e-06	0.0802416	880	1.75101	0.917337	2.10942	19246.1	0	0.726328	0.0100139	0.559012
786	MES	Mo/Mo	TIMP1	CD63	4.37502e-06	1	818.667	1.6013	0.923205	2.47552	75346.5	1	-0.303005	0.00507966	-0.221483
787	ELC	PE/ST	HSPG2	ITGB1	4.39983e-06	0.028607	875.333	1.60103	0.921842	2.38283	15298.4	0	0.616901	0.0147886	0.711091
788	PE/ST	PFE	COL4A5	ITGA1_ITGB1	4.41227e-06	0.028607	825	1.60086	0.923092	2.46758	13939.9	0	0.959808	0.0169571	0.60676
789	AE	HPC	MDK	NCL	4.43723e-06	1	887	1.60042	0.921602	2.36703	45107.9	0	-0.178582	0.00695944	0.18344
790	VE	ELC	HAPLN1	PRTG	4.44974e-06	0.0278863	1000	1.64136	0.917241	2.10408	11269.4	0	0.918293	0.0221963	0.88017
791	PE/ST	EPP	COL4A5	ITGA2_ITGB1	4.46227e-06	0.028607	828.333	1.60001	0.923045	2.46435	12526.1	0	1.01264	0.0186708	0.740524
792	ELC	EPP	VCAN	ITGB1	4.47483e-06	0.028607	855.333	1.59999	0.922468	2.4248	22003.1	0	0.251498	0.0129056	0.455626
793	PE/ST	EC	FN1	ITGA5_ITGB1	4.48741e-06	0.028607	995.667	1.59974	0.918947	2.2018	14522.6	0	1.16316	0.015706	0.561043
794	PFE	AE	FN1	ITGA3_ITGB1	4.50002e-06	0.028607	825.333	1.59965	0.923134	2.47052	12685.4	0	0.791456	0.0209405	0.6733
795	MKs	CM	CALM3	RYR2	4.51264e-06	0.0239884	1023	1.59947	0.918222	2.15947	10566.9	0	1.48642	0.0230182	0.862201
796	PFE	VE	FN1	ITGAV_ITGB1	4.5253e-06	0.028607	826.667	1.5993	0.923115	2.46918	14649.6	0	0.669253	0.0179279	0.573411
797	EPP	CM	CALM3	RYR2	4.55067e-06	0.0242607	1028	1.59855	0.918151	2.1554	10671.9	0	1.3246	0.0229748	0.860949
798	PFE	PE/ST	FN1	ITGAV_ITGB1	4.57614e-06	0.028607	830	1.59846	0.923069	2.46601	14296.4	0	0.726367	0.0179049	0.595306
799	PFE	ELC	VCAN	ITGB1	4.61453e-06	0.028607	867	1.59764	0.922145	2.40301	20786.6	0	0.332656	0.0127896	0.453025
800	PFE	MKs	FN1	ITGA2B_ITGB3	4.65312e-06	0.000174104	838	1.59689	0.922983	2.46006	7877.38	0	1.55121	0.0597473	1.12678
801	PFE	ELC	CALM2	CACNA1C	4.66604e-06	0.028607	775	1.59678	0.924199	2.54632	15933.4	0	0.530433	0.0156338	0.617237
802	CM	EPP	MDK	ITGA4_ITGB1	4.67897e-06	0.0412166	958	1.59677	0.920161	2.27524	21158.9	0	0.424975	0.0115672	0.415637
803	CM	PE/ST	TIMP1	CD63	4.70492e-06	1	1064.33	1.60883	0.916914	2.08606	77910.8	1	-0.45766	0.00428051	-0.190425
804	VE	ELC	HSPG2	ITGB1	4.71793e-06	0.028607	873	1.59632	0.922067	2.39777	15437.9	0	0.579421	0.0148813	0.711603
805	EPP	MES	CALM1	RYR2	4.73096e-06	0.0589567	1080	1.60066	0.91691	2.08587	25742.4	0	0.177689	0.0107322	0.417355
806	PE/ST	PE/ST	COL4A6	ITGA1_ITGB1	4.73096e-06	0.00328247	782	1.59616	0.924168	2.54406	9195.88	0	1.41157	0.0340431	0.880125
807	HPC	CM	CALM2	CACNA1C	4.74402e-06	0.028607	781.667	1.59606	0.92417	2.54424	14698.1	0	0.837352	0.015621	0.615635
808	PFE	ELC	FN1	ITGAV_ITGB1	4.7571e-06	0.028607	843.333	1.59599	0.922934	2.45665	14767.4	0	0.609141	0.0178369	0.598272
809	AE	PFE	CALM1	PTPRA	4.78333e-06	0.105848	851.667	1.82251	0.916896	2.08511	19806.9	0	0.710905	0.009396	0.573218
810	MES	ELC	APP	RPSA	4.78333e-06	0.815201	866.667	1.59557	0.922279	2.41198	54285.2	0.002	-0.122703	0.00674056	0.088493
811	PE/ST	ELC	COL1A1	CD93	4.79649e-06	0.00042534	1012.33	1.64641	0.916858	2.08302	8063.88	0	1.58372	0.0504663	1.11475
812	PFE	ELC	FN1	ITGA8_ITGB1	4.80966e-06	0.028607	846	1.59535	0.922899	2.45422	16949.1	0	0.473065	0.0166323	0.492133
813	PE/ST	EPP	COL4A5	ITGA1_ITGB1	4.82286e-06	0.028607	850.333	1.5952	0.922779	2.44598	14392.4	0	0.833091	0.0168087	0.590594
814	PE/ST	VE	COL4A6	ITGA9_ITGB1	4.83609e-06	0.00192177	785.333	1.5952	0.924128	2.54112	8519.88	0	1.50655	0.0377687	1.15218
815	PE/ST	CM	CALM1	CACNA1C	4.84934e-06	0.0337712	787	1.59482	0.924118	2.54041	18730.6	0	0.576482	0.0120599	0.498085
816	VE	MKs	CALM1	MYLK	4.86261e-06	0.0139373	1015.33	1.64655	0.916817	2.08077	10500.1	0	0.981786	0.0257478	0.884671
817	MES	AE	SLIT3	ROBO1	4.86261e-06	0.0235056	1074.67	1.59472	0.917286	2.10661	10691.6	0	1.18926	0.0231099	0.879823
818	PE/ST	CM	COL3A1	ITGA2_ITGB1	4.88923e-06	0.028607	944.667	1.707	0.91679	2.07931	13646.6	0	1.07372	0.0182121	0.563908
819	PE/ST	ELC	VCAN	ITGB1	4.88923e-06	0.028607	883.333	1.59443	0.921954	2.39026	20412.9	0	0.370471	0.0127218	0.449545
820	AE	AE	COL4A1	ITGA2_ITGB1	4.90258e-06	0.00782851	815.667	1.59425	0.923517	2.49744	10041.9	0	1.23191	0.024369	1.13877
821	HPC	ELC	TIMP3	KDR	4.92935e-06	0.028607	790.333	1.59417	0.924106	2.53953	12081.4	0	0.981945	0.0194057	0.810089
822	VE	EPP	JAM3	ITGB1	4.94276e-06	0.028607	876	1.59415	0.922127	2.40184	14036.4	0	0.680382	0.0164847	0.762106
823	PFE	MES	APP	RPSA	4.98317e-06	0.390117	901.667	1.59319	0.921598	2.3668	45083.1	0	-0.0214126	0.0066143	0.0846211
824	MES	ELC	CALM2	CACNA1C	4.99669e-06	0.028607	794	1.59313	0.924032	2.53424	15684.6	0	0.581905	0.0155596	0.613012
825	ELC	MES	SLIT2	APP	5.02379e-06	0.028607	875.333	1.59305	0.922186	2.40578	11645.4	0	0.915962	0.0215751	0.805454
826	EPP	EPP	TIMP3	KDR	5.03738e-06	0.028607	803.667	1.59277	0.92387	2.52253	12627.4	0	0.766624	0.0192757	0.810131
827	AE	CM	HAPLN1	PRTG	5.051e-06	0.0267623	993.667	1.67195	0.916627	2.07043	10946.6	0	1.18979	0.0218413	0.886286
828	PE/ST	AE	COL6A2	ITGA2_ITGB1	5.051e-06	0.0038485	824.667	1.59243	0.923425	2.49089	8906.12	0	1.37609	0.0330053	1.13916
829	Ery	AE	HMGB1	CXCR4	5.09199e-06	0.022937	895.667	1.59219	0.921749	2.37671	11459.9	0	0.845833	0.0232391	0.80047
830	MES	PFE	LGALS1	ITGB1	5.11944e-06	0.166553	811.667	1.59211	0.923742	2.51341	37505.1	0	0.0544148	0.00841912	0.163532
831	Mo/Mo	EC	VCAN	ITGB1	5.1608e-06	0.028607	802.667	1.59095	0.923958	2.52887	17100.4	0	0.977344	0.0134595	0.447285
832	CM	PFE	SLIT2	APP	5.18849e-06	0.028607	910	1.59044	0.921499	2.36031	11212.9	0	1.40891	0.0211674	0.798491
833	CM	MKs	TIMP1	CD63	5.20238e-06	1	1116	1.59425	0.91643	2.05981	76909.5	1	-0.326709	0.00422665	-0.20688
834	PE/ST	CM	COL1A1	ITGA1_ITGB1	5.21629e-06	0.028607	1038.33	1.64162	0.916426	2.05962	13785.1	0	0.934029	0.0195472	0.528197
835	PE/ST	PE/ST	CD99	CD81	5.21629e-06	0.0633998	804.667	1.58979	0.923935	2.5272	21485.6	0	0.43751	0.0105448	0.447082
836	AE	PFE	CD99	CD81	5.23022e-06	0.0810936	888.333	1.58978	0.922018	2.39453	22065.1	0	0.439516	0.00999118	0.441293
837	PFE	Mo/Mo	MIF	CD44_CD74	5.24418e-06	0.00155845	908.333	1.77123	0.916378	2.05704	9245.12	0	0.828115	0.039359	1.14552
838	PFE	EPP	VCAN	ITGB1	5.24418e-06	0.028607	896	1.58935	0.921843	2.38293	20988.4	0	0.332189	0.0126828	0.444103
839	ELC	VE	JAM3	ITGB1	5.25817e-06	0.028607	1014.33	1.5893	0.918958	2.20241	15124.9	0	0.615808	0.0151159	0.71396
840	PE/ST	HPC	MDK	ITGA4_ITGB1	5.28621e-06	0.0662529	939.333	1.73818	0.916354	2.05573	18358.6	0	0.803673	0.0104512	0.587428
841	EC	PE/ST	CALM1	RYR2	5.31435e-06	0.0627447	938.333	1.74103	0.916339	2.05492	19222.6	0	0.62624	0.010573	0.545294
842	CM	PE/ST	MDK	ITGA6_ITGB1	5.31435e-06	0.0640137	989	1.58846	0.919586	2.24001	25226.1	0	0.34425	0.010525	0.288327
843	EC	ELC	CALM1	INSR	5.32846e-06	0.028607	939.333	1.74098	0.916334	2.05468	13311.4	0	1.01585	0.0157321	0.820554
844	HPC	PE/ST	LGALS1	ITGB1	5.32846e-06	0.220282	934.667	1.58833	0.921052	2.33138	37827.9	0	0.0409111	0.00780937	0.194902
845	PFE	CM	GPC3	CD81	5.3426e-06	0.0210517	1001.67	1.58818	0.919259	2.22033	11453.6	0	0.843235	0.0236698	0.782366
846	PE/ST	VE	COL1A1	CD93	5.35676e-06	0.000453879	1047.33	1.64041	0.916316	2.05372	8068.12	0	1.67441	0.0497565	1.10542
847	VE	EPP	HSPG2	ITGB1	5.35676e-06	0.028607	901.333	1.58803	0.921765	2.37774	15543.6	0	0.578953	0.014757	0.702681
848	EC	MKs	CALM1	PTPRA	5.41364e-06	0.113847	944	1.7399	0.916223	2.04874	20049.6	0	0.897763	0.00923213	0.507097
849	EPP	ELC	TGFB1	ITGB1	5.41364e-06	0.0331792	914	1.58714	0.921515	2.36133	22306.1	0	0.251984	0.012099	0.476886
850	MES	PE/ST	COL1A1	ITGA1_ITGB1	5.44223e-06	0.0203855	820.667	1.58646	0.923721	2.51192	12451.4	0	0.813172	0.0238398	0.603122
851	PE/ST	EC	COL1A1	ITGA9_ITGB1	5.47093e-06	0.028607	1053.33	1.63896	0.916185	2.04669	12155.4	0	1.27023	0.0215751	0.611812
852	PE/ST	EPP	VCAN	ITGB1	5.47093e-06	0.028607	908	1.58614	0.921651	2.37029	20610.4	0	0.370004	0.0126155	0.440623
853	ELC	CM	MDK	NCL	5.48531e-06	1	861.667	1.586	0.922932	2.4565	55885.2	0.002	-0.206345	0.0072225	0.0694807
854	MES	VE	COL1A1	ITGA9_ITGB1	5.5431e-06	0.0121421	825	1.5855	0.923681	2.50903	10560.1	0	0.908146	0.0264488	0.875174
855	PFE	PFE	TIMP1	CD63	5.55761e-06	1	912.667	1.58547	0.921632	2.36899	77409.8	1	-0.430279	0.00486108	-0.23383
856	PFE	ELC	CALM1	KCNQ5	5.61591e-06	0.028607	862	1.58481	0.922976	2.45957	15747.6	0	0.424962	0.0171061	0.677641
857	PE/ST	VE	COL1A1	ITGA5	5.64521e-06	0.00042986	1064.33	1.63779	0.916077	2.04094	8056.38	0	1.63178	0.0503497	1.11211
858	ELC	EPP	CALM1	PTPRA	5.64521e-06	0.1081	1122	1.58394	0.916701	2.07446	27212.4	0	0.175873	0.00934801	0.411474
859	AE	MES	CD99	CD81	5.67461e-06	0.0854457	914	1.58341	0.921641	2.36959	22036.4	0	0.468263	0.00988715	0.434094
860	PFE	EC	FGB	ITGB1	5.71891e-06	5.98871e-05	831	1.58313	0.92362	2.50472	7272.12	0	1.72894	0.0721075	3.24884
861	EC	PFE	TIMP1	CD63	5.77832e-06	1	928.333	1.58245	0.92145	2.35712	75444.8	1	-0.263849	0.00483671	-0.2369
862	PFE	CM	CALM3	RYR2	5.82316e-06	0.0284601	1119.33	1.58215	0.916843	2.08221	10839.6	0	1.40724	0.0221946	0.838432
863	HPC	VE	TGFB1	ITGB1	5.83815e-06	0.0498429	1049	1.58208	0.918425	2.17124	21340.1	0	0.392814	0.011125	0.452437
864	VE	ELC	CALM1	PTPRA	5.85317e-06	0.117752	1074.33	1.63682	0.915932	2.03328	24427.1	0	0.312722	0.00916242	0.434199
865	ELC	VE	TIMP3	KDR	5.86822e-06	0.028607	1134.33	1.5817	0.916571	2.06741	14710.1	0	0.565218	0.015798	0.809226
866	PE/ST	AE	FBLN1	ITGB1	5.89839e-06	0.00694916	1073.33	1.63841	0.915908	2.03202	9909.62	0	1.01028	0.0296939	0.911688
867	ELC	ELC	HSPG2	ITGB1	5.89839e-06	0.028607	946.333	1.58021	0.92109	2.33386	16589.1	0	0.453495	0.0144846	0.688681
868	CM	EPP	TIMP1	CD63	5.92866e-06	1	1169	1.57958	0.915935	2.03341	79635.2	1	-0.573889	0.00417247	-0.223431
869	Mo/Mo	AE	CALM1	INSR	5.95904e-06	0.028607	1024.33	1.57915	0.919056	2.20826	13519.6	0	0.761197	0.016908	0.784093
870	CM	AE	CD99	CD81	5.97427e-06	0.10057	987.333	1.5791	0.920251	2.28083	22861.9	0	0.402321	0.00951677	0.44307
871	EPP	EPP	TGFB1	ITGB1	5.98952e-06	0.034623	943	1.57885	0.921211	2.3416	22491.4	0	0.251517	0.011998	0.467965
872	PE/ST	VE	COL1A2	ITGA2_ITGB1	6.02011e-06	0.010218	918.333	1.5787	0.921716	2.37451	10329.4	0	1.16596	0.0274225	0.783742
873	HPC	CM	CALM2	KCNQ5	6.03544e-06	0.0275746	850	1.57867	0.923366	2.48677	11168.1	0	1.0748	0.0223686	0.815548
874	PFE	AE	FN1	ITGA4_ITGB1	6.05079e-06	0.028607	909	1.57866	0.921963	2.39089	13626.4	0	0.709953	0.0198135	0.613479
875	CM	PFE	MDK	ITGA6_ITGB1	6.06618e-06	0.0699967	1036	1.57861	0.918887	2.19822	23696.4	0	0.396499	0.0103287	0.34186
876	PFE	PE/ST	LGALS1	ITGB1	6.08159e-06	0.234365	981	1.57844	0.920419	2.29129	37586.1	0	0.0597741	0.00767511	0.186631
877	MES	CM	MDK	NCL	6.11248e-06	0.738908	888.333	1.57828	0.922629	2.43575	47296.4	0	-0.104542	0.00716149	0.0630078
878	MES	AE	COL4A5	ITGA2_ITGB1	6.12797e-06	0.028607	884.667	1.57822	0.922686	2.4396	12449.4	0	0.920157	0.0184833	0.819591
879	EC	PFE	CALM1	KCNQ5	6.14349e-06	0.028607	981.667	1.73489	0.915706	2.02141	14651.9	0	0.976226	0.0140587	0.705927
880	CM	CM	CALM2	CACNA1C	6.17459e-06	0.028607	852.333	1.57761	0.923375	2.48741	14936.9	0	0.863547	0.0152721	0.59428
881	PE/ST	MES	FN1	ITGA4_ITGB1	6.19018e-06	0.028607	1106.67	1.57756	0.917245	2.10434	13588.6	0	1.04892	0.0174388	0.611475
882	VE	VE	HAPLN1	PRTG	6.2058e-06	0.028607	1104.33	1.62392	0.915681	2.02008	11456.1	0	0.96935	0.0213102	0.852854
883	EPP	VE	HSPG2	ITGB1	6.2058e-06	0.028607	1071	1.57751	0.918083	2.15151	16932.4	0	0.524852	0.0133529	0.654687
884	PE/ST	CM	CALM1	KCNQ5	6.22145e-06	0.028607	859.333	1.57743	0.923313	2.48303	13599.1	0	0.81393	0.0172692	0.697999
885	Mo/Mo	MKs	HSP90AA1	ITGB3	6.23712e-06	0.0127744	1089.67	1.57741	0.917733	2.13163	10659.1	0	1.05734	0.026183	0.774899
886	ELC	MES	CALM1	RYR2	6.26854e-06	0.0645313	1167	1.5768	0.916105	2.04243	27634.6	0	0.127993	0.0105087	0.39482
887	PFE	AE	MDK	ITGA4_ITGB1	6.30007e-06	0.0329025	919	1.57604	0.921864	2.38428	23720.9	0	0.255556	0.0121216	0.369205
888	AE	AE	VEGFC	FLT1	6.3317e-06	9.9169e-05	875.333	1.91402	0.915563	2.01394	7501.12	0	2.00783	0.0657357	1.55713
889	PE/ST	EPP	COL1A2	ITGA9_ITGB1	6.36344e-06	0.0101382	935.667	1.5752	0.92151	2.36105	10175.6	0	1.14062	0.0274703	0.8369
890	ELC	CM	CALM3	RYR2	6.37935e-06	0.028607	1158.67	1.575	0.916253	2.05032	11034.9	0	1.28481	0.0218547	0.828622
891	AE	MES	JAM3	ITGB1	6.41124e-06	0.028607	894	1.57438	0.922638	2.43633	13457.1	0	0.818442	0.0167214	0.772552
892	EC	VE	CALM1	PTPRA	6.42723e-06	0.123587	996	1.73288	0.915497	2.01046	20703.1	0	0.7649	0.0090596	0.496307
893	PE/ST	MES	FN1	ITGA3_ITGB1	6.44324e-06	0.028607	1122	1.57422	0.916979	2.08963	13614.4	0	1.06194	0.0177121	0.593792
894	ELC	PE/ST	CD99	CD81	6.45929e-06	0.0699638	867	1.57344	0.923208	2.47571	23380.1	0	0.308109	0.0103299	0.429174
895	PE/ST	PFE	FN1	ITGA3_ITGB1	6.47535e-06	0.028607	1128.67	1.57334	0.916908	2.08576	13476.6	0	1.05497	0.0176792	0.614837
896	Ery	MKs	HSP90AA1	ITGB3	6.50757e-06	0.0130494	1099.33	1.57283	0.917574	2.12266	10769.6	0	1.01191	0.0260727	0.769648
897	MES	ELC	GPC3	FLT1	6.53989e-06	0.0285164	1158.67	1.60416	0.915408	2.00585	12098.6	0	0.759198	0.0221879	0.754117
898	PE/ST	ELC	GPC3	CD81	6.55609e-06	0.0126948	883	1.57257	0.922973	2.45936	10496.4	0	1.20706	0.026218	0.772208
899	PE/ST	VE	COL4A5	ITGA2_ITGB1	6.57232e-06	0.028607	942	1.57243	0.921479	2.359	13200.6	0	0.999206	0.0178727	0.660367
900	ELC	EPP	HSPG2	ITGB1	6.60486e-06	0.028607	976.667	1.57192	0.920785	2.31436	16708.9	0	0.453027	0.0143636	0.679759
901	CM	VE	TIMP3	KDR	6.62117e-06	0.028607	1195	1.57174	0.915733	2.02278	14539.1	0	0.63113	0.015457	0.799539
902	EC	HPC	CALM1	PTPRA	6.67025e-06	0.126578	1008.33	1.73089	0.915287	1.99961	20820.1	0	0.756171	0.0090107	0.493248
903	CM	HPC	APP	RPSA	6.68667e-06	0.740887	1102	1.64255	0.915266	1.99855	47405.4	0	-0.105063	0.00558518	0.131409
904	PE/ST	ELC	COL1A2	ITGA9_ITGB1	6.71958e-06	0.0104818	956.333	1.57072	0.921245	2.34382	10268.4	0	1.12037	0.0272698	0.824278
905	PFE	ELC	APP	RPSA	6.7526e-06	1	980.333	1.57029	0.92076	2.3128	57598.9	0.06	-0.174063	0.0064634	0.0588459
906	HPC	ELC	CALM3	RYR2	6.76915e-06	0.0199397	1018.67	1.56998	0.919692	2.24647	11405.9	0	0.759405	0.0239455	0.857463
907	MES	VE	VCAN	ITGB1	6.80233e-06	0.0470072	1111.33	1.56945	0.917468	2.11673	21384.1	0	0.417695	0.011266	0.421898
908	PE/ST	EPP	COL4A5	ITGA9_ITGB1	6.83562e-06	0.028607	955.333	1.56893	0.921273	2.34564	12953.6	0	0.973864	0.0179038	0.713524
909	AE	HPC	CALM1	HMMR	6.90253e-06	0.00177227	957	1.80678	0.915154	1.99278	8593.62	0	1.20673	0.0383563	1.28129
910	EC	Ery	B2M	TFRC	6.93614e-06	0.028607	1160.67	1.61157	0.915153	1.99269	15041.4	0	0.585878	0.0183452	0.555429
911	CM	Mo/Mo	MIF	CD44_CD74	6.96987e-06	0.00183537	1023	1.72665	0.915135	1.99178	9163.38	0	0.908797	0.0381104	1.09875
912	PFE	MES	APOB	ENO1	6.96987e-06	0.000354033	1066.67	1.56842	0.918466	2.1736	7846.38	0	0.95461	0.0750677	3.03838
913	ELC	PFE	SLIT2	APP	7.0037e-06	0.028607	989.333	1.56777	0.920666	2.30686	12090.6	0	0.864602	0.020688	0.775807
914	Mo/Mo	VE	F13A1	ITGB1	7.02066e-06	0.00574623	1121.67	1.56767	0.91733	2.10902	9710.12	0	1.2918	0.0306882	0.829546
915	MES	AE	SLIT2	ROBO1	7.03765e-06	0.028607	1240.33	1.56859	0.915076	1.98875	12671.1	0	0.970513	0.0173855	0.834742
916	HPC	ELC	LGALS1	ITGB1	7.03765e-06	0.814474	1008	1.56751	0.920293	2.28345	43370.4	0	-0.122496	0.00764885	0.172492
917	PFE	PE/ST	VTN	ITGA8_ITGB1	7.0717e-06	1.10473e-05	920.667	1.56659	0.922181	2.40543	7176.38	0	1.8126	0.0930771	2.27272
918	AE	Ery	B2M	TFRC	7.08877e-06	0.028607	1172	1.60808	0.915039	1.98687	17601.1	0	0.305288	0.0182916	0.552113
919	PFE	EPP	CALR	ITGA2B	7.14014e-06	0.028607	1095.33	1.56593	0.918005	2.14704	13666.6	0	0.566816	0.0214755	0.63857
920	HPC	CM	CALM1	CACNA1C	7.19175e-06	0.0402346	901	1.56522	0.922826	2.44925	19799.1	0	0.506088	0.0116271	0.470125
921	PE/ST	ELC	COL4A5	ITGA9_ITGB1	7.2263e-06	0.028607	977.667	1.56444	0.921007	2.32852	13096.9	0	0.953612	0.0177732	0.700903
922	PFE	EPP	FN1	ITGA8_ITGB1	7.24361e-06	0.028607	972	1.56402	0.921114	2.33535	18127.9	0	0.420956	0.0158268	0.457286
923	MKs	EC	TGFB1	ITGB1	7.26096e-06	0.028607	904.333	1.56393	0.922771	2.44545	17267.1	0	0.931548	0.0125301	0.492653
924	PFE	VE	MDK	ITGA6_ITGB1	7.29573e-06	0.0532598	972.333	1.56328	0.921124	2.33601	25383.4	0	0.236379	0.0109761	0.346697
925	VE	VE	MDK	NCL	7.31315e-06	1	917.333	1.56301	0.922558	2.43092	49225.4	0	-0.275105	0.00714729	0.0983171
926	MKs	AE	DLK1	NOTCH4	7.34809e-06	0.00124171	1185.33	1.56238	0.916138	2.0442	8996.88	0	0.924478	0.0410866	1.08926
927	EPP	MKs	CALR	ITGA2B	7.3656e-06	0.018193	912.333	1.56229	0.922664	2.43812	11442.9	0	0.915113	0.024387	0.714943
928	AE	EPP	CALM1	INSR	7.4007e-06	0.028607	978	1.80421	0.914859	1.9777	13678.1	0	0.905872	0.0151427	0.848813
929	AE	EC	HSPG2	ITGB1	7.41829e-06	0.028607	911.333	1.56192	0.922681	2.43926	13965.9	0	0.960782	0.0151388	0.739089
930	VE	CM	HAPLN1	PRTG	7.45356e-06	0.028607	1173.67	1.61497	0.914844	1.97692	11564.1	0	0.999695	0.0208549	0.83882
931	AE	MKs	CALR	ITGA2B	7.45356e-06	0.0182723	916	1.56145	0.922625	2.43542	11457.1	0	0.911439	0.02436	0.714109
932	PE/ST	Mo/Mo	COL1A1	CD36	7.47124e-06	4.16942e-06	1154	1.62457	0.914835	1.97646	7027.38	0	2.16932	0.20352	1.89486
933	EPP	AE	APP	RPSA	7.47124e-06	1	963.667	1.56122	0.92142	2.35516	59962.8	0.024	-0.333355	0.00658178	0.0508701
934	PFE	EC	TIMP1	CD63	7.48894e-06	1	996.667	1.56094	0.920714	2.30985	75799	1	-0.25336	0.00473973	-0.26152
935	PE/ST	Mo/Mo	VIM	CD44	7.52443e-06	0.00457967	943.333	1.86753	0.914803	1.97485	9529.62	0	0.994067	0.0319391	0.997896
936	EC	HPC	CALM1	KCNQ5	7.56004e-06	0.028607	1046	1.72624	0.91479	1.97422	14806.6	0	1.04128	0.0137305	0.694576
937	PE/ST	EPP	CD99	CD81	7.56004e-06	0.075192	919.333	1.56077	0.922605	2.43411	23377.4	0	0.333054	0.0101563	0.414338
938	CM	CM	CALM2	KCNQ5	7.61366e-06	0.028607	922.333	1.56022	0.922563	2.43123	11314.9	0	1.101	0.021869	0.794194
939	CM	MES	MDK	ITGA6_ITGB1	7.63158e-06	0.0825098	1124.67	1.56005	0.917517	2.11949	25372.9	0	0.370922	0.0099588	0.2919
940	HPC	EPP	LGALS1	ITGB1	7.66753e-06	0.816603	1028	1.55922	0.919985	2.26438	43729.6	0	-0.122963	0.00758495	0.16357
941	VE	PFE	CALM1	CACNA1C	7.68554e-06	0.108409	1163.67	1.62342	0.914665	1.96786	22850.1	0	0.424202	0.00934188	0.442256
942	PE/ST	PE/ST	LUM	ITGB1	7.68554e-06	0.00531511	1054.33	1.55916	0.919139	2.21319	10335.4	0	1.28236	0.0311222	0.672102
943	AE	VE	LGALS1	ITGB1	7.70358e-06	1	1166.67	1.55881	0.916633	2.0708	45067.9	0	-0.178803	0.00693653	0.186097
944	HPC	VE	ANGPT1	ITGB1	7.77603e-06	0.0193845	1171.33	1.55823	0.916587	2.0683	11244.1	0	0.858505	0.0240861	0.811042
945	EC	EC	TIMP1	CD63	7.81242e-06	1	1010.67	1.55792	0.92053	2.29828	72687.5	1	-0.0869299	0.00471598	-0.26459
946	Mo/Mo	CM	VCAN	ITGB1	7.83066e-06	0.028607	930.333	1.5577	0.922396	2.4199	18786.4	0	0.66646	0.0128795	0.411492
947	PFE	ELC	LGALS1	ITGB1	7.84893e-06	0.734433	1040	1.55762	0.919655	2.2442	43395.1	0	-0.103633	0.00751735	0.164221
948	PE/ST	AE	COL6A1	ITGA1_ITGB1	7.86722e-06	0.00216515	938.333	1.55743	0.922108	2.40052	9065.88	0	1.22713	0.0369858	0.910072
949	PFE	VE	LUM	ITGB1	7.92228e-06	0.00775552	1176.67	1.55705	0.916493	2.06322	11709.4	0	0.701265	0.0290133	0.656794
950	ELC	CM	TIMP1	CD63	7.95913e-06	1	958	1.5568	0.921662	2.371	79141.2	1	-0.575903	0.00486519	-0.27303
951	MES	EPP	GPC3	FLT1	7.9776e-06	0.028607	1261.33	1.57736	0.914513	1.96026	12329.1	0	0.754595	0.0216836	0.732098
952	CM	AE	HMGB1	CXCR4	7.99609e-06	0.0273749	1019.33	1.55641	0.920418	2.29125	12256.4	0	0.692251	0.0224035	0.759269
953	PE/ST	Ery	TIMP1	CD63	8.03317e-06	1	1023.33	1.55627	0.92034	2.28637	79331.2	1	-0.501149	0.00469154	-0.307022
954	MES	AE	FN1	ITGA8_ITGB1	8.10766e-06	0.028607	934.667	1.55588	0.922409	2.42076	16957.6	0	0.496874	0.0164055	0.485321
955	PFE	MES	TIMP1	CD63	8.14508e-06	1	1018	1.55572	0.920514	2.29728	78253.2	1	-0.439933	0.00471394	-0.267406
956	PFE	ELC	MDK	ITGA6_ITGB1	8.18262e-06	0.0563579	1012	1.55554	0.920664	2.30673	26248.1	0	0.180122	0.0108386	0.375315
957	ELC	AE	TIMP3	KDR	8.20143e-06	0.028607	1231.67	1.55525	0.915653	2.0186	15234.6	0	0.521099	0.015425	0.782509
958	EPP	MKs	CALM1	MYLK	8.22027e-06	0.0189638	1278	1.57167	0.91437	1.95309	11310.4	0	0.819384	0.024168	0.813946
959	PFE	PFE	FN1	ITGA8_ITGB1	8.23914e-06	0.028607	1017.67	1.55506	0.920579	2.30138	17498.9	0	0.529995	0.0155965	0.449644
960	EPP	ELC	TIMP3	KDR	8.25803e-06	0.028607	940	1.55505	0.92227	2.41142	13304.9	0	0.682946	0.0184268	0.772033
961	EPP	VE	JAM3	ITGB1	8.27696e-06	0.028607	1192.33	1.55502	0.91633	2.05445	16203.9	0	0.563121	0.0141004	0.662356
962	MES	HPC	CALR	ITGA2B	8.3149e-06	0.0282283	1059.67	1.55432	0.919306	2.22312	12732.4	0	0.740724	0.0222365	0.640563
963	AE	MES	CALM1	PTPRA	8.33391e-06	0.140639	1016	1.79929	0.914284	1.94879	20838.4	0	0.70176	0.0087817	0.537487
964	EPP	CM	APP	RPSA	8.33391e-06	1	990.667	1.55429	0.921147	2.3375	58689.9	0.038	-0.218092	0.00653241	0.0430687
965	AE	PFE	JAM3	ITGB1	8.39112e-06	0.028607	961.667	1.55353	0.921788	2.37927	13894.9	0	0.758708	0.0163298	0.750116
966	PFE	EPP	MDK	ITGA6_ITGB1	8.42941e-06	0.0574365	1023.67	1.55296	0.920509	2.29696	26203.9	0	0.184421	0.0107927	0.374152
967	EC	MES	TIMP1	CD63	8.4486e-06	1	1031.33	1.5527	0.92033	2.28577	76336.8	1	-0.273503	0.00469031	-0.270476
968	PFE	Mo/Mo	TIMP1	CD63	8.48706e-06	1	1030	1.55203	0.920372	2.28838	78175.2	1	-0.422582	0.00469567	-0.271575
969	Ery	AE	TIMP1	CD63	8.50633e-06	1	1185.67	1.63005	0.914176	1.94345	78098.8	1	-0.489376	0.00398788	-0.160052
970	MKs	EPP	TGFB1	LPP	8.58372e-06	0.028607	949	1.55094	0.922164	2.40429	13254.1	0	0.923545	0.0169158	0.745533
971	PE/ST	EC	FN1	ITGA8_ITGB1	8.62259e-06	0.028607	1274.33	1.55065	0.915023	1.98604	17847.4	0	0.860298	0.0134595	0.409715
972	EC	PFE	CALM1	PTPRA	8.66158e-06	0.143298	1090.67	1.71982	0.91409	1.93917	21191.4	0	0.797662	0.00873837	0.476216
973	EC	MKs	HSP90AA1	ITGB3	8.66158e-06	0.014523	1178.33	1.55028	0.916774	2.07844	10897.4	0	1.05033	0.0255296	0.743791
974	PE/ST	AE	ADAM12	ITGB1	8.70068e-06	0.00333119	1205.33	1.61941	0.914088	1.93909	9502.12	0	1.11172	0.0339937	0.859146
975	Mo/Mo	VE	CD14	ITGB1	8.70068e-06	2.37276e-05	1223.67	1.55008	0.915929	2.03313	7473.62	0	1.38617	0.0826012	1.60983
976	AE	AE	COL4A1	ITGA1_ITGB1	8.72028e-06	0.028607	969.333	1.5499	0.921718	2.37469	11483.1	0	0.967552	0.021017	0.869803
977	PFE	CM	FGB	ITGB1	8.7399e-06	7.58623e-05	957	1.54988	0.922052	2.39679	7402.62	0	1.41806	0.0690003	3.21305
978	PFE	EPP	LGALS1	ITGB1	8.75956e-06	0.736692	1066.67	1.54933	0.919344	2.22545	43761.9	0	-0.1041	0.00745454	0.155299
979	EC	Mo/Mo	TIMP1	CD63	8.77924e-06	1	1041.67	1.54901	0.920188	2.27691	76148	1	-0.256152	0.00467213	-0.274645
980	PE/ST	CM	COL1A1	ITGA2_ITGB1	8.8187e-06	0.028607	1218.33	1.61606	0.914005	1.935	12993.9	0	1.04173	0.0202468	0.576229
981	PE/ST	HPC	MDK	ITGA6_ITGB1	8.83847e-06	0.122343	1098	1.71566	0.913968	1.93316	22409.9	0	0.618903	0.00908329	0.401485
982	CM	ELC	SLIT3	ROBO1	8.83847e-06	0.0144137	1003.33	1.54816	0.921053	2.33149	10527.1	0	1.04516	0.0255768	0.849139
983	Mo/Mo	Mo/Mo	VIM	CD44	8.85827e-06	0.00519494	1008.67	1.83392	0.913944	1.932	9887.12	0	0.871229	0.031246	0.970094
984	PE/ST	AE	COL6A2	ITGA1_ITGB1	8.85827e-06	0.00854585	978.333	1.54809	0.921624	2.36846	9997.88	0	1.11173	0.0284653	0.870187
985	PFE	ELC	GPC3	UNC5C	8.8781e-06	0.000325695	1207.33	1.54795	0.916216	2.04834	8370.88	0	1.09504	0.053231	1.07956
986	Mo/Mo	AE	CALM1	PTPRA	8.89797e-06	0.107736	1183.67	1.54785	0.916728	2.07596	25056.6	0	0.294094	0.00935476	0.394429
987	HPC	CM	CALM1	KCNQ5	8.91786e-06	0.028607	962	1.54783	0.922009	2.39393	14200.4	0	0.743537	0.0166496	0.670039
988	EPP	AE	LGALS1	ITGB1	8.95773e-06	0.780464	1219.33	1.6173	0.913877	1.92874	42320.1	0	-0.114477	0.00646065	0.269603
989	PE/ST	ELC	SLIT3	ROBO1	8.95773e-06	0.0145048	1010	1.54711	0.920995	2.32772	10542.9	0	1.04062	0.0255355	0.847957
990	PE/ST	CM	COL1A1	ITGA3_ITGB1	8.97771e-06	0.0245543	1228.67	1.61477	0.913876	1.92868	11702.4	0	1.16836	0.0229162	0.647239
991	PFE	EPP	FN1	ITGAV_ITGB1	8.97771e-06	0.028607	1048.33	1.54709	0.920095	2.27114	16280.6	0	0.550347	0.01649	0.513967
992	PFE	PE/ST	FGG	ITGB1	8.99772e-06	1.20761e-05	1113.33	1.54707	0.918303	2.16418	7245.88	0	1.36245	0.0944623	3.16509
993	AE	MKs	APP	RPSA	9.03783e-06	0.454857	992.667	1.54661	0.921377	2.35236	46505.1	0	-0.0218317	0.00657394	0.0455107
994	VE	PE/ST	CALM1	PTPRA	9.07805e-06	0.147588	1231.67	1.61481	0.913818	1.92584	25137.6	0	0.335883	0.0086783	0.400341
995	MKs	VE	F13A1	ITGB1	9.09821e-06	0.00740539	1249.67	1.54586	0.915582	2.01493	10156.4	0	1.0955	0.0293191	0.796782
996	CM	AE	TIMP3	KDR	9.15887e-06	0.028607	1298	1.54529	0.914806	1.97503	15034.1	0	0.587012	0.0150921	0.772823
997	MES	CM	TIMP1	CD63	9.21979e-06	1	1013.67	1.54489	0.921006	2.32846	78221.2	1	-0.425209	0.00477791	-0.285136
998	ELC	AE	MDK	ITGA4_ITGB1	9.26056e-06	0.0496644	1032.33	1.54457	0.920636	2.30497	27085.1	0	0.142885	0.0117183	0.342835
999	PE/ST	CM	COL1A1	ITGA9_ITGB1	9.30144e-06	0.028607	1242.67	1.61295	0.913695	1.91981	12977.1	0	1.05693	0.0202377	0.575331
1000	ELC	EPP	CD99	CD81	9.30144e-06	0.0828364	973.667	1.54443	0.921867	2.38451	26168.9	0	0.203653	0.00994938	0.39643
1001	AE	AE	TGFB1	ITGB1	9.32193e-06	0.0874136	1237.33	1.6154	0.913687	1.91945	22732.1	0	0.358258	0.00983493	0.465426
1002	VE	VE	CD99	CD81	9.34245e-06	0.0933785	1017.67	1.54396	0.920923	2.32314	24086.4	0	0.33176	0.00969331	0.400436
1003	PE/ST	EPP	COL1A1	CD93	9.363e-06	0.000645451	1245.33	1.61276	0.913675	1.91886	8224.38	0	1.56178	0.0464892	1.06247
1004	CM	ELC	CALM1	RYR2	9.363e-06	0.225425	1140.67	1.5438	0.917877	2.13981	30329.1	0	0.0304296	0.0110097	0.396943
1005	PE/ST	AE	CALM2	INSR	9.42482e-06	0.0236612	1147.67	1.54267	0.91774	2.13202	11342.9	0	0.982371	0.0211128	0.907279
1006	MES	ELC	CALM1	KCNQ5	9.44549e-06	0.028607	1003.33	1.54265	0.921266	2.34517	16478.4	0	0.404196	0.0163104	0.637815
1007	ELC	MKs	CALM1	MYLK	9.48692e-06	0.0210807	1363	1.54782	0.913542	1.91241	11628.1	0	0.769688	0.0236646	0.791411
1008	EPP	VE	CD99	CD81	9.54928e-06	0.0947559	1025.67	1.54199	0.920812	2.3161	25151.1	0	0.267139	0.00966397	0.398284
1009	EPP	ELC	CALM1	PTPRA	9.57013e-06	0.152505	1338.33	1.56194	0.913462	1.90852	29507.4	0	0.15032	0.00860023	0.363475
1010	PFE	VE	CD99	CD81	9.57013e-06	0.0948076	1026.67	1.5419	0.920807	2.31578	23831.6	0	0.356913	0.0096626	0.398183
1011	VE	MES	CALM1	CACNA1C	9.59101e-06	0.123877	1255.33	1.6111	0.913446	1.90774	23954.4	0	0.364174	0.00905647	0.427838
1012	EC	Ery	APP	RPSA	9.67484e-06	0.484968	1122.33	1.72206	0.913407	1.90587	33752.4	0	0.342509	0.00532617	0.218242
1013	CM	MKs	CALR	ITGA2B	9.67484e-06	0.0208607	989.667	1.54103	0.921639	2.3695	11571.4	0	0.965775	0.0237007	0.693766
1014	ELC	Mo/Mo	MIF	CD44_CD74	9.73803e-06	0.00384274	1184.33	1.66698	0.913377	1.90443	10041.9	0	0.6632	0.0364391	1.03614
1015	EC	PE/ST	LGALS1	ITGB1	9.80149e-06	0.298725	1150.33	1.54003	0.917804	2.13565	33274.9	0	0.303426	0.00715375	0.154513
1016	PFE	EPP	GPC3	IGF1R	9.86523e-06	0.000813616	1264.67	1.53962	0.91554	2.01273	8365.12	0	1.25441	0.0444241	1.16707
1017	Mo/Mo	AE	CALM2	CACNA1C	9.88653e-06	0.028607	1068.33	1.5395	0.919915	2.26005	16812.6	0	0.629409	0.0138762	0.547985
1018	PFE	CM	CALM2	CACNA1C	9.92924e-06	0.028607	995	1.53914	0.921631	2.36896	15873.4	0	0.784019	0.0145448	0.549768
1019	CM	MES	MDK	ITGA4_ITGB1	9.95064e-06	0.0701368	1246.67	1.53911	0.915883	2.0307	23976.4	0	0.388659	0.010324	0.332156
1020	MES	AE	APP	RPSA	9.97207e-06	1	1063.67	1.53883	0.920115	2.27242	59610.4	0.04	-0.217234	0.00635053	0.0246146
1021	PE/ST	Mo/Mo	LGALS1	ITGB1	1.0015e-05	0.521706	1183	1.53877	0.917042	2.0931	37350.9	0	0.321744	0.00701124	0.0319867
1022	PE/ST	ELC	LUM	ITGB1	1.00365e-05	0.00637439	1128	1.53834	0.918364	2.1677	10681.6	0	1.11896	0.0304825	0.649692
1023	EC	Mo/Mo	MIF	CD44_CD74	1.01013e-05	0.00235344	1199.67	1.66167	0.913215	1.89666	9370.88	0	0.89085	0.0362903	1.03057
1024	CM	PFE	APP	RPSA	1.01229e-05	1	1327.33	1.57884	0.913198	1.89582	59800	0.002	-0.240424	0.0052981	0.0596955
1025	EPP	HPC	MDK	NCL	1.01446e-05	1	1173	1.53791	0.91738	2.11184	56215.8	0.008	-0.243309	0.00620915	0.131051
1026	ELC	AE	LGALS1	ITGB1	1.02098e-05	0.869028	1275.33	1.6105	0.913191	1.89549	43058.4	0	-0.134291	0.00634928	0.263921
1027	PE/ST	EC	CD99	CD81	1.02535e-05	0.0873261	1007.33	1.53701	0.921461	2.35786	21791.6	0	0.630931	0.0098382	0.387521
1028	MES	AE	MDK	ITGA4_ITGB1	1.02753e-05	0.0403162	1061.67	1.53685	0.920326	2.2855	24886.1	0	0.244688	0.0116194	0.336363
1029	ELC	Ery	B2M	TFRC	1.02972e-05	0.028607	1382	1.5511	0.913114	1.89182	19443.9	0	0.245056	0.0174166	0.497964
1030	MKs	EC	TIMP3	KDR	1.04072e-05	0.028607	1106.33	1.53609	0.919001	2.20495	12698.6	0	1.52655	0.016849	0.744358
1031	ELC	ELC	CALM2	CACNA1C	1.04292e-05	0.028607	1018	1.53602	0.921266	2.34518	18628.4	0	0.350223	0.0143989	0.546919
1032	PFE	VE	SLIT2	ROBO1	1.04513e-05	0.028607	1129.67	1.53589	0.918438	2.17197	12421.4	0	0.894823	0.0189872	0.797091
1033	MES	CM	CALM2	CACNA1C	1.04735e-05	0.028607	1012	1.53549	0.921459	2.35772	15796.9	0	0.835491	0.0144758	0.545544
1034	VE	EPP	CALM1	CACNA1C	1.05847e-05	0.129963	1293.33	1.60672	0.912999	1.88636	25648.4	0	0.261682	0.00895495	0.42271
1035	VE	HPC	CALR	ITGA2B	1.0607e-05	0.028607	1126	1.53438	0.918553	2.17866	13302.1	0	0.647371	0.0217918	0.620709
1036	EPP	AE	TGFB1	LPP	1.06294e-05	0.028607	1091	1.53414	0.919506	2.23518	14919.6	0	0.62304	0.015726	0.692887
1037	AE	PE/ST	HAPLN1	PRTG	1.06518e-05	0.028607	1248.33	1.63511	0.912959	1.88447	11671.4	0	1.13777	0.0198796	0.828549
1038	MES	AE	COL4A5	ITGA1_ITGB1	1.06518e-05	0.028607	1040	1.53388	0.920869	2.31969	15648.6	0	0.655794	0.0159408	0.550621
1039	MKs	PE/ST	TGFB1	LPP	1.07191e-05	0.028607	1020.33	1.53311	0.921307	2.34781	13338.9	0	1.00851	0.0165184	0.725735
1040	VE	Mo/Mo	MIF	CD44_CD74	1.07416e-05	0.00316949	1231.33	1.65251	0.912934	1.88326	9988.62	0	0.686395	0.036034	1.02096
1041	PFE	PE/ST	FN1	ITGA5_ITGB1	1.07642e-05	0.028607	1102.33	1.53294	0.919211	2.21743	16531.9	0	0.590012	0.0158174	0.494815
1042	MKs	PE/ST	THBS1	ITGA3_ITGB1	1.0832e-05	0.00310729	1124.67	1.53212	0.918661	2.18494	8868.62	0	1.71304	0.0344539	0.976303
1043	PE/ST	ELC	CALM3	RYR2	1.08547e-05	0.027928	1197	1.53209	0.917023	2.09207	12058.9	0	0.70479	0.0222998	0.80545
1044	MES	CM	APP	RPSA	1.08774e-05	0.727114	1086.67	1.5319	0.919838	2.25537	58029.1	0.108	-0.101971	0.0063029	0.0168132
1045	ELC	VE	MDK	ITGA6_ITGB1	1.09229e-05	0.0651378	1084.67	1.53181	0.919886	2.2583	29000.9	0	0.123707	0.010611	0.320327
1046	VE	CM	CALM3	RYR2	1.10143e-05	0.028607	1434.33	1.53545	0.912734	1.87384	11719.1	0	1.26803	0.0199736	0.774331
1047	CM	ELC	TIMP1	CD63	1.10373e-05	1	1359	1.53112	0.914231	1.94617	81104.5	1	-0.633841	0.00399346	-0.278118
1048	MKs	CM	TGFB1	ITGB1	1.11063e-05	0.0347154	1033.33	1.53067	0.921187	2.34007	19018.1	0	0.620664	0.0119901	0.45686
1049	PFE	VE	SLIT3	ROBO1	1.11524e-05	0.0213782	1159.33	1.53031	0.918056	2.14998	11035.6	0	0.988336	0.0235856	0.820879
1050	ELC	ELC	CALM1	PTPRA	1.11987e-05	0.16586	1433.67	1.53809	0.912626	1.86876	31571.1	0	0.100624	0.00842109	0.340939
1051	PE/ST	EPP	LUM	ITGB1	1.11987e-05	0.00699734	1160.67	1.53006	0.918049	2.14959	10768.6	0	1.11849	0.0302278	0.64077
1052	PFE	Ery	B2M	TFRC	1.12219e-05	0.028607	1436.33	1.53724	0.912625	1.86869	19948.4	0	0.231219	0.0172036	0.484789
1053	PFE	AE	FN1	ITGA2	1.12219e-05	0.000458597	1117	1.52984	0.919013	2.2057	8156.88	0	1.30598	0.0496955	1.18924
1054	PE/ST	CM	FN1	ITGA8_ITGB1	1.12451e-05	0.028607	1422.67	1.52963	0.913153	1.89366	19275.9	0	0.649683	0.0128334	0.38691
1055	HPC	AE	CLEC11A	ITGB1	1.12683e-05	0.028607	1317	1.605	0.912622	1.86858	12277.9	0	0.86434	0.0194989	0.816091
1056	PFE	EPP	VTN	KDR	1.12683e-05	7.03094e-06	1063.67	1.52923	0.920635	2.30488	7161.88	0	1.65318	0.100586	2.39256
1057	AE	CM	HSPG2	ITGB1	1.13851e-05	0.028607	1041.33	1.52867	0.921095	2.33415	15334.1	0	0.649898	0.0144864	0.703296
1058	AE	AE	COL4A2	ITGA2_ITGB1	1.1432e-05	0.0138311	1090.67	1.52858	0.919921	2.26046	11239.1	0	1.04651	0.0204691	1.00196
1059	EC	VE	CD99	CD81	1.14555e-05	0.103024	1088.33	1.52821	0.920023	2.26674	22554.9	0	0.570395	0.00945799	0.38318
1060	EPP	MKs	HSP90AA1	ITGB3	1.1479e-05	0.0160466	1262.67	1.52813	0.915965	2.03501	11746.6	0	0.754129	0.0249962	0.718393
1061	PE/ST	PE/ST	COL6A1	ITGA1_ITGB1	1.15026e-05	0.0025654	1053.67	1.52788	0.920839	2.31782	9107.12	0	1.3297	0.0357117	0.890346
1062	PFE	AE	COL4A5	ITGA2_ITGB1	1.15262e-05	0.028607	1094	1.52783	0.919877	2.25776	13488.6	0	0.7695	0.0171056	0.767237
1063	CM	PE/ST	APP	RPSA	1.15972e-05	1	1408	1.55735	0.912464	1.86117	54463.6	0	-0.272976	0.00520127	0.0355076
1064	PE/ST	VE	COL6A1	ITGA9_ITGB1	1.16447e-05	0.00150909	1059.67	1.52692	0.920797	2.31515	8457.88	0	1.42467	0.0396199	1.1624
1065	MES	VE	FN1	ITGA5_ITGB1	1.16923e-05	0.028607	1049.67	1.52626	0.921009	2.32864	15039.6	0	0.621961	0.0166107	0.611508
1066	PFE	ELC	FGG	ITGB1	1.17162e-05	4.61135e-05	1189.33	1.52625	0.917521	2.1197	7376.88	0	1.19905	0.0925207	3.14268
1067	PE/ST	PE/ST	COL1A2	ITGA3_ITGB1	1.17401e-05	0.00856852	1152.33	1.52548	0.918403	2.16993	9988.62	0	1.21276	0.0284568	0.838231
1068	PE/ST	EPP	FN1	ITGA2B_ITGB3	1.1788e-05	0.000718014	1452.33	1.52516	0.912738	1.87403	8555.12	0	1.30725	0.0455146	0.94336
1069	AE	AE	GNAI2	UNC5B	1.19082e-05	0.00925284	1128.67	1.5246	0.918991	2.20439	9754.88	0	1.14469	0.0270359	1.09927
1070	PE/ST	VE	COL1A2	ITGA10_ITGB1	1.19324e-05	0.00721251	1156.33	1.52435	0.918328	2.16561	9697.88	0	1.18983	0.0294887	0.914369
1071	EC	HPC	CALM1	HMMR	1.19566e-05	0.00258312	1201.33	1.70409	0.912294	1.8533	8736.12	0	1.29348	0.0356717	1.18428
1072	PFE	VE	FN1	ITGA9	1.19808e-05	0.000383115	1142.33	1.52416	0.918647	2.18415	7990.62	0	1.38875	0.0515103	1.31098
1073	MES	VE	MDK	ITGA6_ITGB1	1.20051e-05	0.0641293	1108	1.52409	0.919573	2.23923	26660.4	0	0.22551	0.0105214	0.313855
1074	ELC	ELC	MDK	ITGA6_ITGB1	1.20293e-05	0.140806	1114.33	1.52408	0.91942	2.23	30319.6	0	0.0674505	0.010478	0.348945
1075	MES	VE	GPC3	FLT1	1.20537e-05	0.028607	1460	1.52396	0.912639	1.86938	12811.6	0	0.749333	0.0206783	0.688205
1076	EPP	PFE	CALM1	CACNA1C	1.21024e-05	0.141545	1438.33	1.54854	0.912161	1.84712	26652.4	0	0.2618	0.00876867	0.371531
1077	HPC	Mo/Mo	MIF	CD44_CD74	1.21268e-05	0.00352717	1299.33	1.62742	0.912148	1.84653	10125.1	0	0.673848	0.0353312	0.994639
1078	ELC	PE/ST	JAM3	ITGB1	1.21513e-05	0.028607	1240.67	1.52321	0.916573	2.0675	16107.1	0	0.593274	0.01419	0.642819
1079	CM	CM	BMP5	PTPRD	1.21757e-05	0.000793726	1079.67	1.52309	0.920519	2.29756	8462.12	0	1.3759	0.0446974	0.989106
1080	AE	Mo/Mo	VIM	CD44	1.22003e-05	0.00674472	1156.67	1.76629	0.912131	1.84576	10555.1	0	0.730538	0.0298512	0.914147
1081	PE/ST	Mo/Mo	MDK	ITGA4_ITGB1	1.22248e-05	0.107213	1214.67	1.69901	0.912061	1.84254	20026.6	0	0.754963	0.0093674	0.5345
1082	EC	EPP	CALM1	INSR	1.24472e-05	0.028607	1217	1.70152	0.91199	1.83929	14409.6	0	0.992629	0.0140829	0.751811
1083	PFE	CM	CALM2	KCNQ5	1.24472e-05	0.028607	1070	1.52175	0.920802	2.31545	11863.1	0	1.02147	0.0208276	0.749681
1084	ELC	EPP	MDK	ITGA6_ITGB1	1.2497e-05	0.132936	1124.67	1.52149	0.919263	2.22056	30235.4	0	0.0717491	0.0104337	0.347783
1085	VE	PE/ST	CALM1	RYR2	1.25719e-05	0.103167	1366.33	1.59673	0.911954	1.83762	27522.9	0	0.161594	0.00945491	0.408993
1086	ELC	EC	CD99	CD81	1.25719e-05	0.0957937	1077	1.52066	0.920713	2.30981	23042.4	0	0.50153	0.00963772	0.369612
1087	VE	ELC	CALM1	INSR	1.2597e-05	0.028607	1367.33	1.59669	0.911949	1.8374	16173.4	0	0.551205	0.0140685	0.684252
1088	AE	PE/ST	COL4A1	ITGA1_ITGB1	1.26472e-05	0.028607	1089.33	1.52035	0.920444	2.29288	11575.9	0	1.07012	0.0202929	0.850078
1089	MKs	HPC	THBS1	CD47	1.27479e-05	0.00027597	1192	1.51991	0.91784	2.13767	7838.88	0	1.96723	0.0548808	1.19812
1090	PE/ST	AE	MIF	TNFRSF10D	1.27732e-05	0.028607	1152.67	1.79382	0.911902	1.83524	12649.6	0	0.72533	0.0196705	0.809293
1091	VE	EPP	MDK	NCL	1.27732e-05	1	1082.33	1.51989	0.920647	2.30561	59964.4	0.04	-0.343208	0.00677886	0.0495927
1092	PFE	MKs	MDK	NCL	1.28239e-05	0.791985	1163.67	1.51986	0.918435	2.17177	58842.4	0.072	-0.104281	0.00638535	-0.0144458
1093	CM	EC	VCAN	ITGB1	1.28493e-05	0.0305467	1081.33	1.51971	0.9207	2.30895	19640.1	0	0.725223	0.012289	0.370116
1094	VE	MKs	CALM1	PTPRA	1.29001e-05	0.179222	1377	1.5956	0.911833	1.8321	25101.6	0	0.433117	0.00825586	0.370795
1095	PE/ST	MKs	COL3A1	ITGA1_ITGB1	1.29256e-05	0.028607	1282.33	1.6598	0.911829	1.8319	16806.1	0	0.894343	0.0145533	0.434873
1096	AE	VE	COL4A1	ITGA9_ITGB1	1.29256e-05	0.00832456	1095.67	1.51939	0.920402	2.29024	10463.1	0	1.16509	0.0225138	1.12213
1097	EC	ELC	LGALS1	ITGB1	1.29766e-05	0.319133	1227	1.51921	0.917017	2.09175	37706.9	0	0.140019	0.00700671	0.132103
1098	PE/ST	PE/ST	COL4A5	ITGA3_ITGB1	1.30022e-05	0.028607	1177.33	1.51921	0.918157	2.15576	12617.9	0	1.046	0.0185468	0.714855
1099	Mo/Mo	EPP	CALM1	PTPRA	1.30792e-05	0.138841	1378.33	1.51914	0.9144	1.95459	28032.1	0	0.209605	0.00880787	0.350261
1100	EPP	VE	PF4	PROCR	1.31306e-05	0.00111807	1418.67	1.57588	0.911717	1.82683	9095.12	0	0.912664	0.041829	0.99521
1101	PE/ST	HPC	COL1A2	ITGA2B	1.32339e-05	0.000124584	1193	1.51858	0.917941	2.14341	7796.62	0	1.56861	0.0669951	1.09892
1102	PE/ST	PE/ST	COL6A2	ITGA1_ITGB1	1.32599e-05	0.0101129	1101.33	1.51853	0.920348	2.28687	10065.4	0	1.21429	0.0274846	0.850462
1103	MES	CM	CALM2	KCNQ5	1.33378e-05	0.028607	1093	1.5181	0.920629	2.30447	11831.1	0	1.07294	0.0207287	0.745457
1104	PE/ST	VE	COL4A5	ITGA10_ITGB1	1.33899e-05	0.028607	1187.67	1.51808	0.918082	2.15147	12131.4	0	1.02307	0.0192193	0.790993
1105	Ery	PE/ST	TIMP1	CD63	1.34161e-05	1	1468	1.55141	0.911565	1.81994	80648.8	1	-0.5428	0.00373444	-0.248796
1106	PFE	EPP	FGG	ITGB1	1.34161e-05	4.63203e-05	1224.67	1.51796	0.917203	2.10199	7383.38	0	1.19858	0.0917477	3.13375
1107	AE	VE	CALM1	CACNA1C	1.34422e-05	0.150243	1181	1.77723	0.911552	1.81934	21219.6	0	0.5926	0.00863679	0.566498
1108	PE/ST	VE	COL6A2	ITGA9_ITGB1	1.34684e-05	0.00595601	1106.67	1.51758	0.920306	2.28423	9197.88	0	1.30927	0.0304925	1.12251
1109	MES	ELC	MDK	ITGA6_ITGB1	1.35998e-05	0.0681297	1144.33	1.51635	0.919105	2.21116	27501.6	0	0.169253	0.0103895	0.342472
1110	HPC	PE/ST	TGFB1	ITGB1	1.36527e-05	0.0664269	1287	1.51599	0.916026	2.03824	23178.4	0	0.37028	0.0104436	0.381297
1111	EC	MES	CALM1	PTPRA	1.37321e-05	0.186997	1258	1.69659	0.911397	1.81239	22346.1	0	0.788516	0.00816707	0.440485
1112	PE/ST	PE/ST	GPC3	CD81	1.37321e-05	0.0179564	1102.67	1.51553	0.92045	2.29327	11051.6	0	1.20745	0.0244474	0.707832
1113	PE/ST	PE/ST	COL1A2	ITGA2_ITGB1	1.38119e-05	0.0174582	1211	1.51509	0.917704	2.12999	11243.6	0	1.07412	0.0245986	0.694758
1114	MES	VE	COL3A1	ITGA1_ITGB1	1.38653e-05	0.028607	1119.67	1.51491	0.920026	2.26691	17911.1	0	0.41284	0.0180092	0.415417
1115	ELC	PFE	CALM1	CACNA1C	1.39456e-05	0.153526	1532.67	1.52469	0.911314	1.80864	28260.9	0	0.212104	0.00858603	0.348996
1116	CM	PFE	SLIT2	ROBO1	1.39993e-05	0.028607	1272	1.51442	0.916358	2.05594	12408.1	0	1.24225	0.0179729	0.759445
1117	EPP	PE/ST	CALM1	PTPRA	1.40801e-05	0.188845	1506	1.53993	0.911292	1.80768	30098.9	0	0.173481	0.00814581	0.329616
1118	MES	EPP	MDK	ITGA6_ITGB1	1.40801e-05	0.0695285	1161.67	1.51377	0.918947	2.2018	27451.1	0	0.173552	0.0103455	0.34131
1119	VE	PFE	CALM1	KCNQ5	1.41071e-05	0.028607	1417.67	1.59059	0.911291	1.80765	18118.6	0	0.51158	0.012572	0.569625
1120	PFE	AE	APP	RPSA	1.41342e-05	1	1173	1.51355	0.918559	2.17898	63184.9	0.69	-0.268593	0.00608942	-0.00503257
1121	ELC	VE	SLIT3	ROBO1	1.42155e-05	0.0248437	1253.33	1.51329	0.916857	2.08298	11455.9	0	0.877539	0.0228507	0.801601
1122	VE	AE	LGALS1	ITGB1	1.42971e-05	0.790462	1420.67	1.59212	0.911245	1.80558	43541.1	0	-0.117104	0.00604812	0.248555
1123	PFE	PE/ST	FN1	ITGA3_ITGB1	1.42971e-05	0.028607	1208.33	1.51297	0.91791	2.14168	14019.9	0	0.725804	0.0181532	0.622378
1124	VE	AE	TGFB1	ITGB1	1.45164e-05	0.114073	1426.67	1.59122	0.911146	1.80116	23805.6	0	0.352681	0.00922881	0.434403
1125	Mo/Mo	MES	CALM1	RYR2	1.45439e-05	0.0849495	1430.67	1.512	0.913789	1.92441	28356.9	0	0.161725	0.00990145	0.333607
1126	VE	PE/ST	HAPLN1	PRTG	1.45992e-05	0.028607	1451.67	1.57812	0.911106	1.79936	12376.1	0	0.947675	0.0189818	0.781082
1127	VE	VE	CALM1	PTPRA	1.46545e-05	0.192917	1434	1.58859	0.911072	1.79786	27023.4	0	0.300253	0.00810157	0.360005
1128	EPP	PE/ST	HSPG2	ITGB1	1.46823e-05	0.028607	1323.67	1.51142	0.915674	2.01972	18101.6	0	0.502318	0.012535	0.583547
1129	Ery	MKs	TIMP1	CD63	1.47101e-05	1	1528.67	1.53683	0.911053	1.79704	79825.8	1	-0.411849	0.00368745	-0.26525
1130	MKs	AE	PDGFC	FLT1	1.47936e-05	0.000374769	1150	1.87989	0.911022	1.79567	7810.12	0	1.93381	0.0516648	1.37358
1131	PFE	CM	GPC3	UNC5C	1.47936e-05	0.000484637	1471.67	1.51112	0.913094	1.89088	8429.12	0	1.15355	0.049139	1.03977
1132	EC	EPP	LGALS1	ITGB1	1.48215e-05	0.327724	1268.67	1.51092	0.916698	2.07428	38091.1	0	0.139551	0.00694817	0.123182
1133	PFE	AE	CALM1	CACNA1C	1.48774e-05	0.0678879	1176	1.51039	0.918742	2.18972	24704.6	0	0.267174	0.0103951	0.380836
1134	PE/ST	CM	FN1	ITGA5_ITGB1	1.49616e-05	0.028607	1575	1.51012	0.911297	1.80791	18343.6	0	0.779092	0.0128963	0.41514
1135	PE/ST	HPC	FN1	ITGA2B_ITGB3	1.49897e-05	0.000866574	1579.33	1.50968	0.911254	1.80597	8641.12	0	1.39809	0.0438616	0.904477
1136	PFE	EC	APOB	ENO1	1.50461e-05	0.000108183	1290.67	1.50934	0.916275	2.05152	7678.12	0	1.09936	0.0708514	2.97255
1137	EPP	MES	CALM1	CACNA1C	1.50743e-05	0.159688	1538.67	1.53623	0.91091	1.79068	28447.6	0	0.201772	0.00850077	0.357114
1138	PE/ST	PE/ST	COL4A5	ITGA2_ITGB1	1.51308e-05	0.028607	1237	1.50881	0.917456	2.11608	14684.6	0	0.90736	0.0160322	0.571382
1139	PE/ST	PE/ST	COL1A2	ITGA9_ITGB1	1.52444e-05	0.017925	1247.67	1.50772	0.917197	2.10166	11308.6	0	1.05968	0.0244524	0.690122
1140	VE	HPC	CALM1	PTPRA	1.52729e-05	0.197037	1451.67	1.5866	0.910852	1.78815	27259.6	0	0.291525	0.00805784	0.356946
1141	CM	ELC	CALM3	RYR2	1.53014e-05	0.028607	1361	1.50754	0.91514	1.99203	12255.6	0	0.759247	0.0212334	0.771747
1142	PE/ST	HPC	COL4A5	CD47	1.54158e-05	0.00714896	1245	1.50699	0.917332	2.10913	9558.62	0	1.30019	0.0295427	0.936674
1143	PFE	CM	APP	RPSA	1.54445e-05	0.954653	1202.67	1.50662	0.918277	2.16264	61683.4	0.802	-0.15333	0.00604374	-0.012834
1144	ELC	MES	VCAN	ITGB1	1.5502e-05	0.0394627	1181.33	1.50623	0.91881	2.19371	24043.9	0	0.268647	0.0116757	0.354709
1145	PFE	ELC	GPC3	IGF1R	1.55885e-05	0.0012154	1509.67	1.50585	0.912617	1.86834	8585.88	0	1.18815	0.0412371	1.11549
1146	VE	PE/ST	MDK	NCL	1.56174e-05	1	1143.33	1.50564	0.919982	2.26419	61307.4	0.03	-0.402374	0.00665709	0.0334895
1147	PE/ST	AE	DLK1	NOTCH1	1.57915e-05	0.00293352	1324	1.68128	0.910656	1.77956	9017.12	0	1.39755	0.0348372	0.939659
1148	HPC	ELC	CALM2	KCNQ5	1.58499e-05	0.028607	1154	1.50449	0.919613	2.24164	13833.6	0	0.523264	0.0201636	0.718148
1149	AE	CM	CALM1	PTPRA	1.58791e-05	0.201549	1244	1.77003	0.910599	1.77706	22818.6	0	0.569605	0.00800787	0.492477
1150	AE	MKs	HSP90AA1	ITGB3	1.58791e-05	0.0180613	1371.67	1.50436	0.915069	1.98841	12341.9	0	0.650698	0.0244238	0.691144
1151	MES	PE/ST	COL4A5	ITGA1_ITGB1	1.59084e-05	0.028607	1156	1.50432	0.919582	2.23978	15697.1	0	0.758362	0.0153917	0.530896
1152	MKs	AE	COL24A1	ITGA2_ITGB1	1.5967e-05	0.000352838	1203.33	1.50387	0.918426	2.17128	7872.38	0	1.79644	0.0523758	1.27551
1153	MES	EPP	CALR	ITGA2B	1.60552e-05	0.028607	1338.33	1.50348	0.915688	2.02045	14724.6	0	0.518844	0.0202093	0.576375
1154	MES	MES	COL3A1	ITGA1_ITGB1	1.60847e-05	0.028607	1165.33	1.50348	0.919394	2.22844	17340.4	0	0.495967	0.0177036	0.416405
1155	Ery	EPP	TIMP1	CD63	1.61437e-05	1	1590.67	1.52217	0.910529	1.774	81948	1	-0.659029	0.00364019	-0.281802
1156	MES	VE	COL4A5	ITGA9_ITGB1	1.61437e-05	0.028607	1160.67	1.50337	0.919539	2.23719	13128.6	0	0.853337	0.0170761	0.802948
1157	MES	PE/ST	VCAN	ITGB1	1.61733e-05	0.0627068	1375.67	1.50336	0.915043	1.98707	23312.9	0	0.395162	0.0105759	0.350758
1158	PE/ST	MKs	COL1A1	ITGA9_ITGB1	1.6203e-05	0.028607	1480.33	1.58284	0.910505	1.77294	13446.9	0	1.09779	0.0186894	0.566269
1159	PE/ST	ELC	CALM1	KCNQ5	1.6203e-05	0.028607	1160.67	1.50325	0.919557	2.23827	18966.9	0	0.262394	0.0155669	0.600598
1160	MES	AE	FN1	ITGAV_ITGB1	1.62326e-05	0.028607	1154.33	1.50322	0.919865	2.257	16405.9	0	0.548733	0.0163873	0.507026
1161	EC	Mo/Mo	VIM	CD44	1.6292e-05	0.00829271	1305.67	1.7083	0.910479	1.77181	10430.9	0	0.858869	0.0286552	0.866172
1162	EPP	EPP	CALM1	CACNA1C	1.63218e-05	0.166932	1575	1.53184	0.910451	1.77061	31428.1	0	0.09928	0.00840548	0.351985
1163	MKs	ELC	CALM3	RYR2	1.63218e-05	0.028607	1397.33	1.50261	0.914746	1.97197	12287.6	0	0.773979	0.0210196	0.76499
1164	ELC	PE/ST	CALM1	PTPRA	1.63814e-05	0.204423	1613.33	1.51608	0.910438	1.77002	32149.6	0	0.123785	0.00797614	0.307081
1165	ELC	ELC	JAM3	ITGB1	1.63814e-05	0.028607	1334.67	1.50239	0.915775	2.025	17543.6	0	0.429867	0.0138983	0.620409
1166	EPP	ELC	CALM3	RYR2	1.64412e-05	0.028607	1401.33	1.5017	0.914672	1.96826	12915.4	0	0.612157	0.02098	0.763738
1167	CM	AE	NCAM1	ROBO1	1.65312e-05	0.00150286	1609	1.51918	0.910342	1.76588	8517.62	0	1.406	0.0396509	1.10671
1168	Mo/Mo	PE/ST	F13A1	ITGB1	1.65312e-05	0.00807876	1389	1.50157	0.914901	1.97984	10188.6	0	1.26926	0.0288085	0.758406
1169	VE	HPC	CALM1	KCNQ5	1.65612e-05	0.0306929	1490.67	1.58195	0.910332	1.76546	18011.1	0	0.57663	0.0122786	0.558275
1170	PE/ST	PE/ST	COL4A5	ITGA9_ITGB1	1.65612e-05	0.028607	1271.33	1.50144	0.916948	2.08794	14791.6	0	0.892916	0.0159369	0.566747
1171	VE	EC	MDK	NCL	1.65913e-05	0.61441	1159.67	1.50138	0.91978	2.25181	55667.1	0.084	-0.0489346	0.00662069	0.0286748
1172	PFE	MES	FN1	ITGAV_ITGB1	1.66818e-05	0.028607	1266.67	1.50102	0.917101	2.09634	17009.6	0	0.613534	0.0152208	0.464941
1173	HPC	EPP	HSP90AA1	ITGB3	1.68638e-05	0.028607	1432	1.61679	0.910177	1.75877	13024.9	0	0.583635	0.0216031	0.735193
1174	VE	MES	JAM3	ITGB1	1.68943e-05	0.028607	1211	1.5004	0.918455	2.17294	15162.6	0	0.697531	0.0149137	0.661189
1175	MES	ELC	COL3A1	ITGA2_ITGB1	1.69248e-05	0.028607	1181.33	1.49959	0.919176	2.21536	15286.4	0	0.500099	0.0194038	0.551977
1176	CM	CM	MDK	ITGA6_ITGB1	1.69859e-05	0.142651	1532	1.49932	0.91248	1.86192	29319.6	0	0.26822	0.00874856	0.242126
1177	CM	MKs	HSP90AA1	ITGB3	1.71085e-05	0.0185651	1400	1.49858	0.914847	1.97709	11823.1	0	0.822674	0.0242847	0.68452
1178	ELC	MES	CALM1	CACNA1C	1.717e-05	0.173654	1641	1.51237	0.910052	1.75339	30333.9	0	0.152076	0.00832371	0.334578
1179	MES	ELC	COL3A1	ITGA1_ITGB1	1.72936e-05	0.028607	1190	1.49768	0.919068	2.20895	19367.4	0	0.318615	0.0175488	0.401076
1180	MES	VE	FN1	ITGA8_ITGB1	1.75112e-05	0.028607	1176.33	1.49652	0.919522	2.23616	18874.1	0	0.421246	0.0151545	0.421958
1181	AE	CM	CD99	CD81	1.75424e-05	0.162411	1344.67	1.49649	0.915867	2.02985	27507.4	0	0.269004	0.00846957	0.335994
1182	PE/ST	MES	COL1A2	ITGA2_ITGB1	1.75737e-05	0.0206709	1311.67	1.49646	0.916404	2.05841	11311.4	0	1.1008	0.0237719	0.703446
1183	PE/ST	PE/ST	COL1A2	ITGA11_ITGB1	1.76991e-05	0.00909069	1315	1.4958	0.916356	2.05585	10054.9	0	1.19245	0.0280475	0.834156
1184	MES	Mo/Mo	MIF	CD44_CD74	1.77306e-05	0.00644413	1555	1.55794	0.909851	1.74482	10725.9	0	0.600715	0.0333852	0.92174
1185	PFE	CM	TIMP1	CD63	1.77621e-05	1	1237	1.49562	0.918099	2.15244	80420	1	-0.544786	0.00441672	-0.335228
1186	PE/ST	AE	LGALS3BP	ITGB1	1.78252e-05	0.00241096	1520	1.57923	0.909796	1.74248	9485.38	0	0.993234	0.0361344	0.871392
1187	PFE	MES	VCAN	ITGB1	1.78252e-05	0.0430455	1233	1.49559	0.918158	2.15584	23209.1	0	0.349338	0.0114741	0.343187
1188	HPC	ELC	TGFB1	ITGB1	1.79836e-05	0.0729155	1382	1.49517	0.915224	1.99635	26443.1	0	0.206874	0.0102289	0.358887
1189	VE	AE	MDK	NCL	1.80472e-05	1	1184	1.4948	0.919465	2.2327	62791.8	0.18	-0.435672	0.0065645	0.0212438
1190	MES	EC	LGALS1	ITGB1	1.8111e-05	0.398033	1186	1.49461	0.919444	2.23147	39306.9	0	0.149545	0.00747471	0.0585831
1191	PE/ST	VE	FBLN1	ITGB1	1.81429e-05	0.0127367	1632.33	1.49438	0.910956	1.79273	11268.1	0	0.793868	0.0261971	0.756664
1192	VE	MES	HSPG2	ITGB1	1.81749e-05	0.028607	1243.33	1.49427	0.918076	2.15114	16861.6	0	0.596102	0.0133506	0.601765
1193	PFE	AE	MIF	TNFRSF10D	1.82069e-05	0.028607	1342.67	1.71428	0.909665	1.73693	14369.1	0	0.505737	0.0186168	0.725844
1194	PE/ST	CM	FN1	ITGA3_ITGB1	1.82389e-05	0.028607	1703.33	1.4942	0.90969	1.73798	15962.6	0	0.898747	0.0147313	0.497967
1195	ELC	EPP	JAM3	ITGB1	1.83353e-05	0.028607	1375.67	1.4941	0.915451	2.00809	17677.9	0	0.4294	0.0137822	0.611488
1196	MKs	ELC	THBS1	ITGA3_ITGB1	1.83998e-05	0.00447069	1344.33	1.49345	0.91597	2.03526	9315.38	0	1.54973	0.0320937	0.869535
1197	VE	ELC	CD99	CD81	1.84321e-05	0.118691	1214	1.49344	0.918782	2.19203	28319.1	0	0.18568	0.00914628	0.343422
1198	VE	PFE	CALM1	PTPRA	1.84644e-05	0.21968	1541.67	1.57553	0.909598	1.73411	27269.9	0	0.333015	0.00781432	0.339914
1199	ELC	EPP	CALM1	CACNA1C	1.85291e-05	0.181449	1678.33	1.50799	0.909589	1.73373	33730.4	0	0.0495839	0.0082304	0.32945
1200	AE	PE/ST	LGALS1	ITGB1	1.85291e-05	1	1453	1.49272	0.914186	1.94396	48380.4	0	-0.201337	0.00651164	0.114957
1201	EC	CM	TIMP1	CD63	1.85616e-05	1	1256.67	1.4926	0.91791	2.14165	78972.8	1	-0.378356	0.00439459	-0.338298
1202	PE/ST	MES	VCAN	ITGB1	1.8594e-05	0.0441424	1253.67	1.49238	0.917958	2.1444	22910.4	0	0.387152	0.0114132	0.339707
1203	HPC	PE/ST	ANGPT1	ITGB1	1.86265e-05	0.0260963	1457.33	1.49214	0.914139	1.94161	11849.1	0	0.835971	0.0226107	0.739901
1204	ELC	PFE	SLIT2	ROBO1	1.87569e-05	0.028607	1378	1.49175	0.915476	2.00938	13681.9	0	0.697941	0.0175659	0.736761
1205	ELC	AE	COL4A2	ITGA2_ITGB1	1.87896e-05	0.026079	1267.67	1.49171	0.917658	2.1274	11926.9	0	0.892563	0.0192641	0.952555
1206	PFE	ELC	VTN	KDR	1.88224e-05	8.95808e-06	1211.33	1.49151	0.918974	2.20337	7201.88	0	1.56951	0.096156	2.35446
1207	EPP	ELC	CD99	CD81	1.88552e-05	0.120179	1220.33	1.49148	0.918668	2.1854	30135.4	0	0.121059	0.00911858	0.34127
1208	PFE	ELC	CD99	CD81	1.89208e-05	0.12029	1221.67	1.49139	0.918663	2.18509	27820.4	0	0.210833	0.00911729	0.341169
1209	PFE	PE/ST	LUM	ITGB1	1.89866e-05	0.0122195	1466.33	1.49096	0.914042	1.93684	12478.6	0	0.678731	0.0272362	0.585654
1210	EPP	PE/ST	CALM1	RYR2	1.90196e-05	0.320059	1653.33	1.52186	0.909378	1.72487	34483.9	0	-0.000808407	0.00887477	0.338268
1211	EPP	ELC	HSPG2	ITGB1	1.90196e-05	0.0307284	1417.33	1.49059	0.914869	1.97821	19968.6	0	0.338911	0.0122773	0.561137
1212	PFE	MES	FN1	ITGA5_ITGB1	1.90856e-05	0.028607	1330.67	1.49025	0.91635	2.05551	17410.6	0	0.596916	0.0146624	0.461576
1213	EPP	ELC	CALM1	INSR	1.91187e-05	0.028607	1655.67	1.52181	0.909374	1.72466	18390.1	0	0.388803	0.0132053	0.613528
1214	PE/ST	MES	COL4A5	ITGA2_ITGB1	1.91187e-05	0.028607	1341	1.49019	0.916153	2.04497	14787.9	0	0.934037	0.0154934	0.58007
1215	PE/ST	PE/ST	COL4A5	ITGA11_ITGB1	1.92182e-05	0.028607	1346.67	1.48953	0.916105	2.04243	12760.4	0	1.02569	0.0182801	0.710781
1216	EPP	PE/ST	JAM3	ITGB1	1.93513e-05	0.028607	1478.67	1.48893	0.913875	1.9286	17333.1	0	0.540587	0.0132367	0.591216
1217	VE	AE	APP	APLP2	1.93847e-05	0.028607	1206.33	1.48878	0.91918	2.21563	15392.6	0	0.674917	0.0143361	0.688541
1218	EPP	MKs	CALM1	PTPRA	1.94181e-05	0.226516	1663.33	1.52073	0.909254	1.71968	29140.6	0	0.270715	0.00774929	0.300071
1219	CM	EPP	SLIT3	ROBO1	1.94516e-05	0.0201872	1233	1.48841	0.918525	2.17703	11115.4	0	0.976306	0.0238824	0.787298
1220	ELC	MKs	MDK	NCL	1.94851e-05	1	1294.67	1.4884	0.917158	2.09953	62888.6	0.38	-0.216953	0.00617294	-0.040815
1221	ELC	MKs	HSP90AA1	ITGB3	1.95858e-05	0.0195887	1448.33	1.48827	0.914446	1.95686	12585.6	0	0.634499	0.0240363	0.672694
1222	EC	HPC	APP	RPSA	1.96869e-05	0.880028	1548.33	1.58577	0.909191	1.71706	47439.1	0	0.0200327	0.00479851	0.0648238
1223	MES	VE	CD99	CD81	1.97206e-05	0.136257	1281.67	1.48737	0.917536	2.12053	26089.9	0	0.32811	0.00884792	0.338444
1224	PE/ST	EPP	SLIT3	ROBO1	1.97545e-05	0.0203514	1239.33	1.48737	0.918465	2.17352	11134.1	0	0.971759	0.0238438	0.786115
1225	MES	PFE	COL3A1	ITGA1_ITGB1	1.97883e-05	0.028607	1237.67	1.48736	0.918477	2.17423	18157.4	0	0.444069	0.0172729	0.39815
1226	AE	EPP	CALM1	MYLK	1.98222e-05	0.028607	1337	1.75932	0.909123	1.71423	11636.1	0	0.868827	0.0212123	0.869582
1227	EPP	ELC	CALM2	CACNA1C	1.98901e-05	0.028607	1234	1.48709	0.918631	2.1832	20605.9	0	0.288938	0.0134043	0.490289
1228	HPC	EPP	TGFB1	ITGB1	1.99241e-05	0.0756275	1425	1.48688	0.914898	1.97967	26685.4	0	0.206406	0.0101435	0.349966
1229	CM	EC	MDK	ITGA6_ITGB1	1.99581e-05	0.159795	1625.33	1.48681	0.911319	1.80886	29175.1	0	0.383921	0.00849923	0.198517
1230	PE/ST	ELC	COL1A2	ITGA3_ITGB1	1.99922e-05	0.0120084	1379	1.48681	0.915704	2.02128	10801.6	0	1.04944	0.0265074	0.731464
1231	MES	EPP	COL3A1	ITGA2_ITGB1	2.00263e-05	0.028607	1245.33	1.48652	0.918428	2.17138	15595.1	0	0.496898	0.0190185	0.531914
1232	PE/ST	EPP	GPC3	CD81	2.00605e-05	0.0214839	1219	1.48652	0.919065	2.20879	11495.6	0	1.103	0.0235468	0.675088
1233	CM	CM	VCAN	ITGB1	2.00946e-05	0.038114	1217.33	1.48645	0.919077	2.20946	22466.9	0	0.414339	0.0117595	0.334322
1234	PE/ST	AE	SPARC	ENG	2.01289e-05	0.00419859	1255.67	1.48632	0.918162	2.15605	8997.38	0	1.31784	0.0324298	1.12558
1235	CM	Mo/Mo	APP	RPSA	2.01975e-05	1	1709.67	1.48606	0.909884	1.74622	66883.5	0.998	-0.222599	0.00488001	-0.0447426
1236	CM	ELC	CALM2	KCNQ5	2.02318e-05	0.028607	1232.67	1.48604	0.918774	2.19157	13897.6	0	0.549459	0.0197133	0.696793
1237	ELC	PFE	VCAN	ITGB1	2.03006e-05	0.0443468	1272.67	1.48539	0.917922	2.14234	25892.4	0	0.208913	0.0114022	0.332273
1238	PFE	ELC	CALM3	RYR2	2.03351e-05	0.028607	1517.67	1.4853	0.913314	1.90142	12849.6	0	0.694799	0.0202675	0.741221
1239	EPP	MES	TGFB1	ITGB1	2.04041e-05	0.0559947	1291.67	1.48509	0.917499	2.11845	24506.4	0	0.268665	0.0108545	0.367048
1240	PE/ST	MKs	COL1A1	ITGA1_ITGB1	2.0508e-05	0.028607	1593	1.56886	0.908894	1.70475	15961.4	0	0.862356	0.0161793	0.447195
1241	PFE	EPP	FN1	ITGA4_ITGB1	2.0508e-05	0.028607	1366	1.48489	0.915968	2.03517	15311.9	0	0.619105	0.0168657	0.56395
1242	PE/ST	ELC	COL1A1	ITGA5	2.05775e-05	0.00109184	1596	1.56865	0.908869	1.70371	8509.38	0	1.46247	0.0420304	0.990858
1243	AE	AE	COL4A2	ITGA1_ITGB1	2.05775e-05	0.028607	1270	1.48424	0.918045	2.14935	13399.4	0	0.782152	0.0176535	0.732991
1244	AE	PE/ST	CALM1	CACNA1C	2.0647e-05	0.194631	1354.33	1.75732	0.908839	1.7025	22898.9	0	0.468668	0.00808213	0.543196
1245	Mo/Mo	PE/ST	CD14	ITGB1	2.0647e-05	3.81528e-05	1509.33	1.48399	0.913463	1.90859	7551.62	0	1.36363	0.0775416	1.53869
1246	VE	Mo/Mo	MDK	NCL	2.06819e-05	1	1233.67	1.48376	0.918927	2.2006	59915.5	0.412	-0.164332	0.00647011	0.00876107
1247	VE	EPP	CALR	ITGA2B	2.07168e-05	0.028607	1431.33	1.48355	0.914905	1.98004	15711.4	0	0.42549	0.0198051	0.556522
1248	PFE	AE	COL4A5	ITGA1_ITGB1	2.07517e-05	0.028607	1273.67	1.48349	0.918	2.14679	17510.4	0	0.505138	0.0147526	0.498267
1249	Mo/Mo	MKs	CALM1	MYLK	2.0927e-05	0.0279559	1648	1.48301	0.911163	1.80191	12036.6	0	0.803421	0.0222972	0.730199
1250	PE/ST	PFE	COL1A2	ITGA2_ITGB1	2.09622e-05	0.0232635	1403	1.48297	0.915421	2.00653	11509.4	0	1.09835	0.0231728	0.686858
1251	PFE	AE	GPC3	IGF1R	2.09974e-05	0.00161754	1692.67	1.48294	0.910445	1.77036	8715.12	0	1.19504	0.0390748	1.0805
1252	MKs	MKs	THBS1	CD47	2.10679e-05	0.000393291	1416	1.4828	0.915178	1.99402	7947.62	0	2.08372	0.0511926	1.14286
1253	MKs	EPP	THBS1	ITGA3_ITGB1	2.11033e-05	0.00503063	1417	1.48277	0.915177	1.99393	9459.12	0	1.53909	0.0314419	0.842978
1254	MES	ELC	VCAN	ITGB1	2.12095e-05	0.0691033	1475.33	1.48254	0.914232	1.94623	26381.4	0	0.231755	0.0103585	0.328348
1255	EPP	PFE	CALM1	KCNQ5	2.1245e-05	0.0375017	1713.67	1.51572	0.908698	1.69673	20757.9	0	0.349178	0.0118006	0.498901
1256	EPP	EPP	HSPG2	ITGB1	2.1423e-05	0.0321608	1461.33	1.48231	0.914542	1.96168	20129.1	0	0.338444	0.0121748	0.552215
1257	PFE	EPP	MDK	ITGA4_ITGB1	2.14587e-05	0.0703763	1384.33	1.48227	0.915861	2.02955	28150.1	0	0.164708	0.0103181	0.319676
1258	Mo/Mo	Mo/Mo	MIF	CD44_CD74	2.1602e-05	0.00483397	1702.67	1.52211	0.908592	1.69237	10721.6	0	0.635166	0.0323816	0.884146
1259	PFE	PFE	FN1	ITGAV_ITGB1	2.1602e-05	0.028607	1389.67	1.48179	0.915744	2.02338	17872.1	0	0.564153	0.0146911	0.43801
1260	EC	VE	CALM1	CACNA1C	2.16379e-05	0.199355	1453.33	1.67454	0.908583	1.692	22526.4	0	0.679357	0.0080323	0.469496
1261	MES	EPP	COL3A1	ITGA1_ITGB1	2.16379e-05	0.028607	1272.67	1.48171	0.918147	2.15519	19847.4	0	0.317352	0.0171217	0.381985
1262	ELC	PE/ST	CALM1	RYR2	2.17099e-05	0.506204	1763.33	1.498	0.908507	1.68894	36667.6	0	-0.0505045	0.00868991	0.315733
1263	MKs	MES	TGFB1	LPP	2.17099e-05	0.028607	1250	1.48163	0.918656	2.18467	14167.4	0	0.979805	0.0153706	0.668558
1264	PE/ST	HPC	COL3A1	ITGA1_ITGB1	2.1746e-05	0.028607	1506.33	1.63249	0.908504	1.68879	18070.6	0	0.807687	0.0134164	0.405252
1265	ELC	ELC	CALM1	INSR	2.1782e-05	0.028607	1765	1.49796	0.908502	1.68874	19291.9	0	0.339107	0.0129302	0.590992
1266	PE/ST	MKs	FN1	ITGAV_ITGB1	2.18182e-05	0.0310226	1803.67	1.48286	0.908487	1.68813	18982.1	0	0.856444	0.0122569	0.388618
1267	CM	HPC	TIMP1	CD63	2.18543e-05	1	1589.33	1.48088	0.912347	1.85573	81976.8	1	-0.622173	0.00380788	-0.33481
1268	Mo/Mo	ELC	F13A1	ITGB1	2.19268e-05	0.00886018	1492.67	1.48075	0.914089	1.93914	10499.1	0	1.10586	0.0282163	0.735996
1269	MES	MKs	MDK	NCL	2.1963e-05	1	1336.33	1.48068	0.916836	2.08179	61354	0.48	-0.11515	0.0061208	-0.0472879
1270	EPP	VE	CALM1	PTPRA	2.19994e-05	0.242501	1732.67	1.51371	0.908473	1.68754	32640.9	0	0.137851	0.00760447	0.28928
1271	PE/ST	ELC	COL4A5	ITGA3_ITGB1	2.20721e-05	0.028607	1411.33	1.48053	0.915451	2.00809	13975.6	0	0.882685	0.0172763	0.608088
1272	MES	AE	COL1A2	ITGA2_ITGB1	2.21086e-05	0.0194065	1333.67	1.48011	0.916904	2.08552	11047.1	0	0.920011	0.0240851	0.83025
1273	MKs	PE/ST	F13A1	ITGB1	2.21816e-05	0.0100373	1547.67	1.47977	0.913107	1.89151	10669.1	0	1.07296	0.0275232	0.725642
1274	PE/ST	MES	COL1A2	ITGA9_ITGB1	2.22181e-05	0.0231338	1426	1.47974	0.91518	1.99411	11494.4	0	1.09321	0.023201	0.69024
1275	AE	Mo/Mo	MIF	CD44_CD74	2.22547e-05	0.0238435	1730.67	1.51647	0.908388	1.68412	11907.9	0	0.448582	0.0322237	0.878231
1276	VE	PFE	JAM3	ITGB1	2.22547e-05	0.028607	1304.33	1.47955	0.917563	2.12205	15718.6	0	0.637797	0.0145644	0.638753
1277	ELC	MKs	CALM1	PTPRA	2.22914e-05	0.24422	1776.33	1.49687	0.908382	1.68386	30863.1	0	0.221019	0.00758788	0.277536
1278	MKs	ELC	CALM2	CACNA1C	2.23281e-05	0.028607	1275.67	1.47942	0.918193	2.15781	18838.1	0	0.463053	0.0132485	0.481412
1279	ELC	CM	CALM2	CACNA1C	2.24752e-05	0.028607	1259	1.47838	0.918608	2.18183	17884.6	0	0.603809	0.0133959	0.47945
1280	ELC	MES	HSPG2	ITGB1	2.25121e-05	0.028607	1326.67	1.47817	0.917054	2.0938	18042.6	0	0.470176	0.0129947	0.578843
1281	CM	AE	MIF	TNFRSF10D	2.2549e-05	0.028607	1475.67	1.66971	0.908332	1.68183	14296.6	0	0.586419	0.0180262	0.679073
1282	ELC	ELC	CALM3	RYR2	2.2549e-05	0.028607	1574.33	1.47815	0.912702	1.8723	13531.4	0	0.572364	0.0199571	0.731411
1283	HPC	AE	DLK1	NOTCH4	2.2586e-05	0.00364089	1558.67	1.47779	0.913001	1.88646	9936.12	0	0.66939	0.0379162	1.03072
1284	MES	VE	TIMP3	KDR	2.2623e-05	0.028607	1787.67	1.49518	0.908278	1.67967	16269.9	0	0.638763	0.0128351	0.725065
1285	EC	ELC	CD99	CD81	2.2623e-05	0.131939	1297.67	1.47769	0.91786	2.13882	25216.1	0	0.424315	0.00892423	0.326166
1286	EPP	HPC	CALM1	PTPRA	2.27343e-05	0.247071	1752	1.51172	0.908248	1.67843	33021.1	0	0.129123	0.00756342	0.286222
1287	MKs	ELC	PF4	PROCR	2.28459e-05	0.00176419	1246.33	2.11464	0.908194	1.67629	8458.88	0	2.28597	0.038382	1.05673
1288	PE/ST	PFE	COL4A5	ITGA2_ITGB1	2.29205e-05	0.028607	1434.33	1.4767	0.915167	1.99343	15110.6	0	0.931593	0.015103	0.563482
1289	PE/ST	EPP	COL1A2	ITGA3_ITGB1	2.30327e-05	0.0133498	1452	1.47613	0.914909	1.98023	11022.4	0	1.0388	0.0259691	0.704907
1290	MES	MES	FN1	ITGA8_ITGB1	2.31453e-05	0.028607	1276.33	1.47564	0.918425	2.17122	18764.6	0	0.499812	0.0147144	0.402526
1291	PE/ST	VE	ADAM12	ITGB1	2.32206e-05	0.0065633	1791	1.47539	0.909039	1.71074	10796.1	0	0.895308	0.0299906	0.704122
1292	MES	CM	CALM3	RYR2	2.32583e-05	0.028607	1812.33	1.4893	0.907985	1.66792	12645.4	0	1.29066	0.0177786	0.710982
1293	PFE	PFE	VCAN	ITGB1	2.33338e-05	0.0481725	1326.67	1.47475	0.917264	2.10535	24725.4	0	0.289604	0.0112054	0.32075
1294	PFE	ELC	FN1	ITGA3_ITGB1	2.33716e-05	0.028607	1435	1.4743	0.915197	1.99497	16035.1	0	0.562487	0.0169097	0.51561
1295	MES	EPP	VCAN	ITGB1	2.34095e-05	0.0717591	1514	1.47425	0.913903	1.92997	26658.9	0	0.231287	0.0102719	0.319426
1296	PFE	PE/ST	MDK	ITGA6_ITGB1	2.34853e-05	0.112807	1433.33	1.47397	0.915258	1.99812	34565.4	0	0.0839834	0.00938851	0.192366
1297	Mo/Mo	Ery	LGALS1	ITGB1	2.35233e-05	0.620036	1540.33	1.63179	0.907897	1.6644	45819.1	0	0.0293554	0.00557522	0.0638674
1298	Ery	ELC	TIMP1	CD63	2.35613e-05	1	1814.67	1.47371	0.908727	1.69789	83076.8	1	-0.718981	0.00348401	-0.336489
1299	AE	CM	CALM3	RYR2	2.35994e-05	0.028607	1822	1.48824	0.907866	1.66317	12772.9	0	1.1624	0.017728	0.709523
1300	HPC	ELC	CALM1	KCNQ5	2.35994e-05	0.028607	1286.33	1.47365	0.918195	2.15795	20898.4	0	0.192	0.0150083	0.572638
1301	HPC	HPC	CALR	ITGA2B	2.36375e-05	0.028607	1387.33	1.47359	0.916117	2.04306	13749.1	0	0.746332	0.0204354	0.560161
1302	PE/ST	MES	COL4A5	ITGA9_ITGB1	2.36756e-05	0.028607	1455.67	1.47346	0.914926	1.98109	15079.9	0	0.926447	0.0151213	0.566865
1303	VE	PFE	HSPG2	ITGB1	2.37521e-05	0.028607	1333.67	1.47343	0.917181	2.10076	17563.6	0	0.536368	0.013038	0.579329
1304	Mo/Mo	ELC	CALM1	PTPRA	2.38286e-05	0.208351	1728.33	1.47328	0.910224	1.76078	32520.6	0	0.134356	0.00793451	0.279727
1305	ELC	PFE	CALM1	KCNQ5	2.39054e-05	0.041483	1818	1.49186	0.907822	1.66139	21889.6	0	0.299482	0.0115548	0.476365
1306	EPP	VE	LGALS1	ITGB1	2.39054e-05	1	1809.67	1.47327	0.908817	1.70161	58878.5	0.008	-0.330886	0.00569984	0.114579
1307	PFE	HPC	GPC3	CD81	2.39438e-05	0.028607	1771.33	1.47317	0.909467	1.7286	14021.4	0	0.647623	0.0184277	0.652559
1308	Mo/Mo	EPP	F13A1	ITGB1	2.40208e-05	0.00917515	1528	1.47246	0.913759	1.92294	10560.9	0	1.10539	0.0279806	0.727074
1309	PE/ST	HPC	FN1	ITGA4_ITGB1	2.40594e-05	0.028607	1861.67	1.47655	0.907796	1.66037	15421.9	0	0.946581	0.0137596	0.615242
1310	PE/ST	ELC	COL1A2	ITGA10_ITGB1	2.4098e-05	0.0114558	1480.67	1.47197	0.914593	1.96427	10478.1	0	1.06819	0.0267471	0.797882
1311	AE	ELC	LGALS1	ITGB1	2.41366e-05	1	1547.67	1.47189	0.913368	1.904	59025.8	0.01	-0.364744	0.00637779	0.0925467
1312	PE/ST	PFE	VCAN	ITGB1	2.4214e-05	0.0494039	1341	1.47154	0.917061	2.09418	24285.6	0	0.327418	0.0111459	0.31727
1313	VE	AE	MDK	ITGA6_ITGB1	2.42528e-05	0.12055	1288.67	1.4715	0.918317	2.16497	30066.4	0	0.0790626	0.0101725	0.357518
1314	AE	VE	TGFB1	ITGB1	2.43304e-05	0.147718	1828.67	1.47137	0.908617	1.69342	30689.6	0	0.14185	0.00867676	0.310402
1315	HPC	ELC	ANGPT1	ITGB1	2.43693e-05	0.028607	1553	1.47132	0.91332	1.9017	12561.1	0	0.672564	0.022146	0.717491
1316	VE	HPC	CALM1	HMMR	2.44472e-05	0.00460124	1679.67	1.55979	0.907719	1.65732	9816.38	0	0.828836	0.0318996	1.04798
1317	EPP	HPC	CALM1	KCNQ5	2.44862e-05	0.0419747	1792	1.50707	0.907714	1.65713	20404.1	0	0.414228	0.0115252	0.48755
1318	PFE	ELC	LUM	ITGB1	2.45644e-05	0.0153174	1560	1.47014	0.913223	1.89703	13580.1	0	0.515324	0.0266763	0.563244
1319	PE/ST	MKs	COL4A5	CD47	2.46427e-05	0.00995844	1482	1.46988	0.914655	1.96739	9832.38	0	1.41668	0.0275574	0.881411
1320	PE/ST	EPP	COL4A5	ITGA3_ITGB1	2.47212e-05	0.028607	1483.33	1.46985	0.914654	1.96731	14316.1	0	0.872045	0.0169254	0.581531
1321	CM	VE	COL18A1	KDR	2.47998e-05	0.0092431	1839.33	1.48918	0.907603	1.65276	9686.12	0	1.1739	0.0279261	1.0176
1322	EC	CM	CALM1	PTPRA	2.48392e-05	0.260882	1521	1.66733	0.907601	1.65269	24371.1	0	0.656362	0.0074474	0.395475
1323	ELC	VE	CALM1	PTPRA	2.48786e-05	0.261081	1839.67	1.48986	0.907594	1.65239	34860.4	0	0.0881554	0.00744608	0.266745
1324	PE/ST	AE	COL4A6	ITGA9_ITGB1	2.49181e-05	0.00453245	1302.33	1.4693	0.918134	2.15445	9610.12	0	1.21556	0.0320216	0.837797
1325	Mo/Mo	ELC	CALM3	CACNA1C	2.49971e-05	0.028607	1329	1.46836	0.917548	2.12121	11673.1	0	0.899093	0.0208615	0.865751
1326	MES	AE	CALM1	CACNA1C	2.50764e-05	0.0844838	1353.67	1.46822	0.916947	2.08787	26261.4	0	0.246409	0.00991157	0.341009
1327	EPP	ELC	JAM3	ITGB1	2.5116e-05	0.028607	1577.33	1.46811	0.913054	1.88896	18995.6	0	0.377181	0.0129646	0.568806
1328	PE/ST	EPP	COL1A2	ITGA2B	2.51558e-05	0.000182205	1509.67	1.46774	0.914268	1.948	8051.62	0	1.34673	0.0608875	1.03473
1329	CM	Ery	LAMA2	RPSA	2.53151e-05	0.00400426	1517.33	1.67508	0.907465	1.64732	9351.88	0	1.03645	0.032787	1.03397
1330	PE/ST	MES	GPC3	FLT1	2.53151e-05	0.0204595	1307	1.46746	0.918114	2.1533	11082.1	0	1.19741	0.023819	0.727938
1331	PE/ST	HPC	COL1A1	ITGA9_ITGB1	2.5355e-05	0.028607	1700.33	1.55697	0.907451	1.64678	14310.9	0	0.978458	0.0173595	0.538415
1332	PFE	PFE	FN1	ITGA5_ITGB1	2.5355e-05	0.028607	1485.33	1.46745	0.914687	1.969	18488.1	0	0.539672	0.0140453	0.428646
1333	AE	Mo/Mo	CALM1	PTPRA	2.5435e-05	0.264457	1447.33	1.74775	0.907439	1.6463	24029.4	0	0.562359	0.00741863	0.458204
1334	CM	VE	TIMP1	CD63	2.5475e-05	1	1651	1.46725	0.911813	1.83119	82565.5	1	-0.693521	0.00375753	-0.350191
1335	VE	EPP	CALM1	INSR	2.56357e-05	0.028607	1704.33	1.55722	0.9074	1.64479	17658.1	0	0.527983	0.0125937	0.61551
1336	ELC	HPC	CALM1	PTPRA	2.57162e-05	0.265956	1858.67	1.48787	0.907367	1.64347	35277.9	0	0.0794266	0.00740588	0.263687
1337	ELC	VE	LGALS1	ITGB1	2.57162e-05	1	1865.67	1.46647	0.908094	1.67227	59917.8	0.044	-0.350699	0.00560158	0.108897
1338	PE/ST	EPP	COL1A2	ITGA10_ITGB1	2.59184e-05	0.0121787	1525.33	1.46593	0.914127	1.94104	10597.4	0	1.06739	0.0264308	0.778588
1339	PE/ST	ELC	COL4A5	ITGA10_ITGB1	2.5959e-05	0.028607	1513	1.4657	0.914337	1.95145	13454.9	0	0.901427	0.0174325	0.674507
1340	PFE	VE	COL3A1	ITGA1_ITGB1	2.59996e-05	0.028607	1329.33	1.46564	0.917777	2.13414	19409.4	0	0.364173	0.0169544	0.375077
1341	EC	CM	CALM3	RYR2	2.60402e-05	0.028607	1875	1.48326	0.907302	1.64094	12681.1	0	1.45524	0.017491	0.702682
1342	VE	Ery	MDK	NCL	2.60402e-05	1	1319	1.46558	0.918017	2.14776	63754.6	0.834	-0.299224	0.00631477	-0.0117833
1343	HPC	MES	LGALS1	ITGB1	2.60809e-05	0.744276	1400	1.46547	0.91622	2.04858	47757.4	0	-0.105814	0.0068621	0.0626538
1344	MES	AE	TIMP3	KDR	2.61216e-05	0.028607	1913.33	1.46873	0.907278	1.64002	16809.1	0	0.594645	0.0125321	0.698348
1345	PFE	PFE	CALM1	RYR2	2.62032e-05	0.0671904	1428.33	1.46484	0.915767	2.02457	28501.6	0	0.167489	0.0104168	0.295155
1346	VE	PFE	MDK	NCL	2.63259e-05	1	1323.33	1.46467	0.917971	2.14513	64618.2	0.722	-0.381625	0.00630702	-0.0128076
1347	EPP	PFE	TGFB1	ITGB1	2.63669e-05	0.0621098	1385.67	1.46425	0.916597	2.06883	26313.4	0	0.208931	0.0106003	0.344612
1348	PFE	PFE	MDK	ITGA6_ITGB1	2.64079e-05	0.11474	1506	1.46411	0.914525	1.96084	31737.6	0	0.136232	0.00921336	0.245899
1349	PFE	EPP	FN1	ITGA3_ITGB1	2.66137e-05	0.028607	1515	1.46362	0.914397	1.95446	16495.4	0	0.551847	0.0165663	0.489054
1350	AE	EPP	LGALS1	ITGB1	2.6655e-05	1	1591.33	1.46361	0.913036	1.88809	59460.2	0.012	-0.365212	0.00632451	0.0836251
1351	MKs	PFE	TGFB1	LPP	2.66963e-05	0.028607	1340.33	1.46329	0.917643	2.12653	14659.1	0	0.893405	0.0149616	0.64818
1352	Mo/Mo	ELC	CD14	ITGB1	2.67377e-05	4.55992e-05	1611.33	1.46317	0.912639	1.86936	7693.62	0	1.20022	0.0759478	1.51628
1353	HPC	EPP	ANGPT1	ITGB1	2.67791e-05	0.028607	1595.67	1.46303	0.912988	1.88582	12647.6	0	0.672096	0.021961	0.70857
1354	PE/ST	EC	GPC3	CD81	2.68206e-05	0.0250832	1332.67	1.46276	0.917874	2.13961	11549.9	0	1.40087	0.0228093	0.648271
1355	EC	PFE	APP	RPSA	2.68621e-05	0.981646	1793.67	1.52206	0.906989	1.6288	62765.4	0.496	-0.115329	0.00455187	-0.0068901
1356	PFE	EPP	LUM	ITGB1	2.69452e-05	0.0168531	1603	1.46185	0.91289	1.88118	13693.9	0	0.514856	0.0264535	0.554323
1357	VE	MKs	HSP90AA1	ITGB3	2.69868e-05	0.0221428	1570	1.46176	0.913387	1.9049	12685.9	0	0.680605	0.023398	0.642305
1358	EPP	PFE	CALM1	PTPRA	2.70285e-05	0.275656	1849.67	1.50065	0.906961	1.62771	32584.4	0	0.170613	0.00733484	0.26919
1359	EPP	VE	TGFB1	LPP	2.70285e-05	0.028607	1395	1.46167	0.916484	2.0627	16546.4	0	0.524509	0.0145125	0.612403
1360	MES	CM	LGALS1	ITGB1	2.70702e-05	0.991651	1337.33	1.46135	0.917798	2.13531	49851.6	0	-0.16134	0.00715261	0.0227897
1361	MES	Mo/Mo	VIM	CD44	2.71537e-05	0.0141607	1667.33	1.59385	0.906913	1.62587	12463.9	0	0.510092	0.0262951	0.771498
1362	EPP	Ery	TIMP1	CD63	2.71956e-05	1	1397.67	1.46118	0.916442	2.06044	82209.8	1	-0.72973	0.00422795	-0.403688
1363	ELC	CM	CALM2	KCNQ5	2.73213e-05	0.028607	1341.33	1.46099	0.917749	2.13256	12994.4	0	0.841258	0.0191824	0.679364
1364	HPC	VE	CLEC11A	ITGB1	2.73634e-05	0.028607	1917	1.46097	0.907496	1.64853	14383.1	0	0.647932	0.0172027	0.661067
1365	CM	EC	APP	RPSA	2.74054e-05	1	1831.33	1.46091	0.908916	1.70565	70462.8	1	-0.180484	0.00476664	-0.0730627
1366	ELC	HPC	CALM1	KCNQ5	2.74475e-05	0.0466659	1898	1.48322	0.906829	1.62261	21358.1	0	0.364532	0.0112851	0.465015
1367	CM	MKs	MDK	ITGA6_ITGB1	2.74475e-05	0.20492	1849	1.46029	0.90869	1.69639	30739.9	0	0.27887	0.00797077	0.217622
1368	CM	PE/ST	BMP5	PTPRD	2.74897e-05	0.00132863	1374.67	1.46014	0.916931	2.08702	8792.88	0	1.33464	0.0406016	0.914816
1369	PE/ST	Mo/Mo	COL3A1	ITGA1_ITGB1	2.76163e-05	0.028607	1622.33	1.61959	0.906791	1.62117	18373.9	0	0.89232	0.0128792	0.394704
1370	Mo/Mo	PFE	CALM1	CACNA1C	2.76163e-05	0.193994	1836.33	1.45988	0.908879	1.70414	29471.1	0	0.245836	0.00808991	0.287783
1371	VE	MES	CALM1	PTPRA	2.76586e-05	0.279428	1747	1.5523	0.90678	1.62074	28838.6	0	0.32387	0.00730343	0.304184
1372	EPP	EPP	JAM3	ITGB1	2.76586e-05	0.028607	1616	1.45982	0.91272	1.87318	19149.6	0	0.376713	0.0128563	0.559884
1373	PE/ST	EPP	COL4A5	ITGA10_ITGB1	2.7701e-05	0.028607	1553	1.45966	0.91387	1.92837	13642.6	0	0.900631	0.0172263	0.655212
1374	MES	AE	COL1A1	ITGA9_ITGB1	2.77434e-05	0.0272309	1348	1.4596	0.917655	2.12723	13746.9	0	0.617159	0.0224242	0.560793
1375	MKs	AE	COL24A1	ITGA1_ITGB1	2.77858e-05	0.000751629	1399.67	1.45953	0.916518	2.06456	8342.38	0	1.53207	0.0451713	1.00654
1376	AE	MES	HAPLN1	PRTG	2.80414e-05	0.028607	1700.67	1.58227	0.906704	1.61784	12939.4	0	1.08532	0.0170669	0.745762
1377	MKs	ELC	F13A1	ITGB1	2.80842e-05	0.0110916	1646.67	1.45895	0.91228	1.85263	11117.1	0	0.909556	0.0269574	0.703232
1378	MES	VE	COL3A1	ITGA2_ITGB1	2.81269e-05	0.028607	1391	1.45893	0.916776	2.07855	16781.6	0	0.483467	0.0182055	0.451757
1379	EPP	Mo/Mo	MIF	CD44_CD74	2.82985e-05	0.028607	1944.33	1.47024	0.906668	1.61645	12825.9	0	0.379568	0.0309289	0.829728
1380	Mo/Mo	AE	CALM2	INSR	2.84708e-05	0.028607	1528.33	1.45803	0.914411	1.95515	12279.9	0	0.890693	0.0193613	0.80933
1381	CM	AE	COL18A1	KDR	2.8514e-05	0.0104892	1967	1.46273	0.906597	1.61374	9867.62	0	1.12978	0.0272669	0.99088
1382	PE/ST	AE	COL4A6	CD93	2.85572e-05	5.83045e-05	1360.33	1.45789	0.917515	2.11938	7503.88	0	1.82637	0.0723973	1.39512
1383	ELC	AE	COL4A5	ITGA2_ITGB1	2.86005e-05	0.028607	1469.33	1.45773	0.915387	2.00475	15742.4	0	0.519151	0.0151887	0.694393
1384	ELC	PFE	HSPG2	ITGB1	2.86438e-05	0.028607	1425	1.45732	0.916149	2.04476	18945.4	0	0.410442	0.0126904	0.556406
1385	PFE	AE	COL1A1	ITGA2_ITGB1	2.86872e-05	0.028607	1470.67	1.45706	0.91534	2.00235	13062.9	0	0.626891	0.0209516	0.713232
1386	CM	EPP	APP	RPSA	2.87306e-05	1	1853	1.45697	0.908761	1.69931	73103	1	-0.338189	0.00474892	-0.0774903
1387	PFE	CM	FN1	ITGAV_ITGB1	2.88175e-05	0.028607	1562.33	1.45658	0.913857	1.92775	18629.9	0	0.50235	0.0139967	0.439306
1388	CM	AE	COL4A5	ITGA2_ITGB1	2.89046e-05	0.028607	1475	1.45649	0.9153	2.00027	15193.1	0	0.618656	0.0151548	0.693104
1389	ELC	AE	MIF	TNFRSF10D	2.89482e-05	0.028607	1666	1.61003	0.906448	1.60808	16968.6	0	0.340822	0.0172357	0.616465
1390	AE	EC	JAM3	ITGB1	2.90793e-05	0.028607	1369	1.45603	0.91739	2.11237	15002.4	0	0.853838	0.014498	0.645167
1391	AE	MKs	CALM1	GP6	2.91231e-05	0.00104223	1513.33	1.74118	0.90644	1.6078	8497.88	0	1.23946	0.0424103	1.11547
1392	Mo/Mo	Mo/Mo	S100A8	CD36	2.92109e-05	7.67913e-07	1850	1.45561	0.908841	1.70259	6894.12	0	3.12838	0.374783	2.50991
1393	PFE	MES	LGALS1	ITGB1	2.92548e-05	0.663906	1466.33	1.45557	0.915552	2.01336	55405.6	0.046	-0.0869515	0.00674412	0.0543827
1394	Mo/Mo	EPP	CD14	ITGB1	2.94751e-05	4.62168e-05	1654	1.45488	0.912304	1.85374	7703.12	0	1.19976	0.0753132	1.50736
1395	AE	PE/ST	COL4A2	ITGA1_ITGB1	2.96521e-05	0.028607	1405.33	1.45468	0.916717	2.07531	13431.9	0	0.88472	0.0170453	0.713265
1396	PFE	MES	COL3A1	ITGA1_ITGB1	2.97853e-05	0.028607	1383.67	1.45421	0.917129	2.09793	18706.1	0	0.4473	0.0166668	0.376066
1397	CM	VE	CD99	CD81	2.98298e-05	0.17145	1480	1.45407	0.91532	2.0013	29231.9	0	0.225401	0.00835044	0.301964
1398	PFE	PE/ST	COL4A5	ITGA1_ITGB1	2.98744e-05	0.028607	1409.67	1.45393	0.916671	2.07283	17385.9	0	0.607706	0.0142444	0.478542
1399	EC	AE	MIF	TNFRSF10D	2.9919e-05	0.028607	1690.67	1.60472	0.906274	1.60151	15127.4	0	0.568472	0.0171653	0.610891
1400	AE	VE	COL4A2	ITGA9_ITGB1	2.99636e-05	0.016161	1409.67	1.45373	0.916672	2.07291	11812.6	0	0.979695	0.0189107	0.985317
1401	MKs	PE/ST	PF4	LRP1	3.0053e-05	0.000114862	1366.67	2.10453	0.906227	1.59975	7685.12	0	2.44056	0.0641224	1.14287
1402	PFE	ELC	SLIT2	ROBO1	3.00978e-05	0.028607	1498.67	1.45358	0.915106	1.99032	14137.9	0	0.627014	0.0173992	0.711895
1403	EC	PE/ST	APP	RPSA	3.01426e-05	1	1898.33	1.50058	0.906208	1.59903	65502.9	0.984	-0.14788	0.00446868	-0.031078
1404	PFE	VE	COL4A5	ITGA9_ITGB1	3.04575e-05	0.028607	1415.33	1.45298	0.916627	2.07044	14301.9	0	0.70268	0.0158033	0.750594
1405	VE	Mo/Mo	VIM	CD44	3.05027e-05	0.023718	1757.33	1.57084	0.906142	1.59654	13054.6	0	0.44903	0.0258206	0.752465
1406	EC	MKs	CALR	ITGA2B	3.06384e-05	0.028607	1405.33	1.45225	0.916858	2.08301	12616.9	0	1.04762	0.020835	0.605346
1407	PE/ST	VE	SPARC	ENG	3.07292e-05	0.00579633	1449.33	1.45167	0.916004	2.03706	9276.62	0	1.25335	0.0306401	1.07175
1408	EC	EPP	CALM1	MYLK	3.08201e-05	0.028607	1627.33	1.65663	0.906081	1.59425	12172.1	0	0.955583	0.0197276	0.77258
1409	ELC	PFE	CALM1	PTPRA	3.09112e-05	0.295316	1968.67	1.4768	0.906069	1.5938	34706.6	0	0.120917	0.00718206	0.246655
1410	Mo/Mo	PE/ST	CALM1	PTPRA	3.09112e-05	0.252847	1912	1.45127	0.907981	1.66775	33244.1	0	0.157517	0.00751527	0.245868
1411	PFE	AE	VTN	ITGA8_ITGB1	3.09568e-05	2.8086e-05	1393.67	1.45124	0.917076	2.09496	7364.62	0	1.42766	0.0810638	2.13945
1412	MES	VE	SLIT3	ROBO1	3.10025e-05	0.028607	1680.67	1.45117	0.911972	1.83846	12223.9	0	0.951565	0.0201682	0.73124
1413	PE/ST	MKs	COL1A2	ITGB3	3.10482e-05	4.92807e-05	1631	1.45108	0.912948	1.88395	7431.12	0	1.86922	0.0887338	1.27178
1414	Mo/Mo	HPC	CALR	ITGA2B	3.10939e-05	0.028607	1501.33	1.45105	0.915155	1.9928	14353.1	0	0.666059	0.0199327	0.537719
1415	CM	VE	APP	RPSA	3.11397e-05	1	1884.33	1.45103	0.908527	1.68972	74402.5	1	-0.435498	0.00472213	-0.0841825
1416	EPP	ELC	TGFB1	LPP	3.12314e-05	0.028607	1453.67	1.45081	0.916	2.03687	17507.4	0	0.421603	0.0143307	0.600346
1417	ELC	EPP	MDK	ITGA4_ITGB1	3.12773e-05	0.171789	1541.33	1.45081	0.914549	1.96204	32470.9	0	0.0520371	0.0099749	0.293307
1418	MKs	EPP	F13A1	ITGB1	3.13233e-05	0.011495	1687	1.45066	0.911944	1.83715	11192.9	0	0.909089	0.0267322	0.69431
1419	PFE	ELC	COL3A1	ITGA2_ITGB1	3.13693e-05	0.028607	1408	1.45032	0.916905	2.08561	16357.1	0	0.451432	0.0182673	0.511637
1420	PE/ST	PFE	COL1A2	ITGA9_ITGB1	3.14154e-05	0.028607	1637.67	1.45023	0.912879	1.88068	12145.6	0	1.02786	0.0218813	0.641229
1421	VE	AE	MIF	TNFRSF10D	3.15539e-05	0.028607	1729.67	1.59557	0.905973	1.5902	16861.6	0	0.364016	0.017044	0.601289
1422	AE	VE	GNAI2	F2R	3.15539e-05	0.0268278	1585.33	1.44991	0.913799	1.9249	12163.4	0	0.897949	0.0189409	0.886035
1423	PFE	EC	FN1	ITGA5_ITGB1	3.17391e-05	0.028607	1614	1.44941	0.913297	1.90057	17998.1	0	0.697028	0.0135572	0.430037
1424	MKs	VE	PF4	LDLR	3.1832e-05	0.00372115	1393	2.10319	0.905957	1.58962	8900.62	0	2.276	0.0332283	0.971504
1425	MKs	MES	TIMP3	KDR	3.1832e-05	0.028607	1652.67	1.44894	0.912624	1.86866	14484.4	0	1.22792	0.0142793	0.656327
1426	PFE	ELC	COL3A1	ITGA1_ITGB1	3.19251e-05	0.028607	1418	1.44842	0.916795	2.07958	21175.6	0	0.269948	0.016521	0.360736
1427	MES	ELC	FN1	ITGA5_ITGB1	3.19717e-05	0.028607	1410.33	1.44823	0.916912	2.08597	17850.9	0	0.444337	0.0148797	0.504108
1428	MES	AE	COL1A1	CD93	3.20183e-05	0.000415507	1404	1.44819	0.917033	2.09261	8249.38	0	1.22797	0.0506987	1.11812
1429	EC	VE	MDK	NCL	3.21118e-05	1	1448.67	1.44814	0.916183	2.0466	62263.9	0.98	-0.17583	0.00601734	0.00204624
1430	ELC	Mo/Mo	VIM	CD44	3.21586e-05	0.028607	1794.67	1.56227	0.905849	1.58561	13640.1	0	0.391766	0.0256438	0.745374
1431	VE	VE	LGALS1	ITGB1	3.22054e-05	1	2046.67	1.4481	0.906046	1.59295	60414.4	0.016	-0.333512	0.00533589	0.0935313
1432	ELC	HPC	CALR	ITGA2B	3.22523e-05	0.028607	1518.33	1.44805	0.915024	1.9861	15587.1	0	0.459314	0.0198658	0.53473
1433	PFE	ELC	SLIT3	ROBO1	3.23462e-05	0.028607	1538.33	1.448	0.91471	1.97017	12438.6	0	0.720527	0.0216131	0.735682
1434	EC	PE/ST	CALM1	CACNA1C	3.23932e-05	0.252739	1652.33	1.65463	0.905788	1.58334	24081.6	0	0.555425	0.00751647	0.446195
1435	VE	PE/ST	FN1	ITGA8_ITGB1	3.23932e-05	0.028607	1525.33	1.44767	0.914911	1.98032	18256.1	0	0.670588	0.0134207	0.423761
1436	PFE	ELC	CALM2	KCNQ5	3.25345e-05	0.028607	1411.67	1.44757	0.916935	2.08721	14955.4	0	0.469931	0.0187745	0.652281
1437	Mo/Mo	MES	CALM1	CACNA1C	3.25817e-05	0.21682	1952	1.44756	0.907586	1.65207	31398.6	0	0.185808	0.00784275	0.273366
1438	ELC	AE	COL4A2	ITGA1_ITGB1	3.26762e-05	0.028607	1479.33	1.44737	0.915734	2.02283	14561.4	0	0.628201	0.0166143	0.683585
1439	VE	VE	TGFB1	ITGB1	3.27709e-05	0.189296	2061.33	1.44719	0.905942	1.58905	32214.9	0	0.136272	0.00814201	0.279379
1440	PE/ST	MKs	CALM2	MYLK	3.29134e-05	0.00939372	1823.67	1.44653	0.909731	1.7397	10231.4	0	1.02459	0.0278422	0.853384
1441	Mo/Mo	MKs	VCAN	ITGB1	3.30085e-05	0.0543551	1449.67	1.4458	0.916307	2.0532	22993.9	0	0.563817	0.0109278	0.291045
1442	MES	AE	GPC3	CD81	3.30562e-05	0.028607	1832.67	1.44559	0.909643	1.73601	13891.1	0	0.701775	0.0185068	0.635519
1443	PFE	MES	MDK	ITGA6_ITGB1	3.31039e-05	0.134421	1635.67	1.44555	0.913089	1.89062	34189.6	0	0.110655	0.00888341	0.195939
1444	HPC	PFE	LGALS1	ITGB1	3.33431e-05	1	1506.67	1.44462	0.915306	2.0006	57815.6	0.082	-0.165549	0.00670139	0.0402173
1445	CM	AE	VEGFB	FLT1_KDR	3.34391e-05	0.00396103	1683.67	1.63917	0.905593	1.57611	8856.62	0	1.47449	0.032838	1.15105
1446	CM	ELC	BMP5	PTPRD	3.34391e-05	0.00151533	1472	1.44448	0.915958	2.03465	9174.38	0	1.03917	0.0395828	0.896335
1447	PE/ST	EPP	COL1A1	ITGA5	3.34871e-05	0.00165812	1850.33	1.54235	0.905575	1.57546	8750.12	0	1.42732	0.0388663	0.944742
1448	VE	MES	MDK	NCL	3.34871e-05	1	1419.67	1.44442	0.916917	2.08627	66445.2	0.998	-0.354734	0.00613398	-0.0356923
1449	VE	AE	COL4A2	ITGA2_ITGB1	3.36316e-05	0.026387	1565.33	1.44417	0.914425	1.95582	12491.6	0	0.928805	0.0177105	0.888848
1450	PE/ST	PFE	COL4A5	ITGA9_ITGB1	3.37765e-05	0.028607	1667.67	1.44396	0.912619	1.86841	16105.9	0	0.861106	0.0142612	0.517854
1451	AE	MKs	GNAI2	F2R	3.38249e-05	0.0282883	1623.33	1.44393	0.913337	1.90252	11878.1	0	1.13195	0.0187207	0.877471
1452	MES	ELC	CALM2	KCNQ5	3.38733e-05	0.028607	1434.33	1.44392	0.916753	2.0773	14658.6	0	0.521403	0.0186854	0.648056
1453	PE/ST	HPC	COL1A1	ITGA1_ITGB1	3.40189e-05	0.028607	1859	1.54155	0.90547	1.57158	17161.6	0	0.775699	0.0149154	0.417573
1454	MKs	ELC	PF4	LDLR	3.41162e-05	0.00398064	1425.33	2.10056	0.905419	1.5697	8952.62	0	2.20105	0.032812	0.965987
1455	Mo/Mo	EPP	CALM1	CACNA1C	3.41162e-05	0.226039	1989.33	1.44318	0.907112	1.63355	34566.6	0	0.0833162	0.00775484	0.268237
1456	MES	EPP	MDK	ITGA4_ITGB1	3.41649e-05	0.0853597	1580.33	1.44309	0.914217	1.94546	29583.6	0	0.15384	0.00989065	0.286834
1457	HPC	Mo/Mo	HMGB1	CD163	3.42137e-05	0.000169655	1667	1.66298	0.905393	1.56877	7849.12	0	1.04475	0.0775928	1.55462
1458	MKs	MES	THBS1	ITGA3_ITGB1	3.42137e-05	0.00774641	1700.67	1.44305	0.91201	1.84018	9787.38	0	1.58305	0.0290174	0.81671
1459	ELC	PE/ST	MDK	ITGA6_ITGB1	3.43114e-05	0.420322	1596.67	1.4425	0.913937	1.93165	39414.9	0	-0.0286879	0.00907621	0.165997
1460	MKs	EPP	PF4	LDLR	3.44092e-05	0.00400624	1429.67	2.10038	0.905381	1.56832	8952.88	0	2.23041	0.0327832	0.965605
1461	PE/ST	AE	COL5A2	ITGA2_ITGB1	3.44582e-05	0.0140827	1578.33	1.4424	0.914297	1.94945	10139.6	0	1.12484	0.0252748	0.998037
1462	PE/ST	MKs	FN1	ITGA8_ITGB1	3.45072e-05	0.0619669	2073.67	1.45495	0.905302	1.56545	22836.1	0	0.579518	0.0106091	0.305757
1463	MKs	PFE	THBS1	ITGA3_ITGB1	3.46546e-05	0.00784393	1711.67	1.44217	0.911935	1.83677	9726.88	0	1.57607	0.0289637	0.837755
1464	HPC	AE	TGFB1	LPP	3.47039e-05	0.028607	1648	1.44216	0.913069	1.88969	17188.6	0	0.57793	0.0132953	0.574888
1465	PE/ST	VE	COL4A6	ITGA1_ITGB1	3.48518e-05	0.00967515	1447.67	1.44156	0.916605	2.06923	10917.1	0	1.02819	0.0276892	0.683688
1466	ELC	Ery	LAMA2	RPSA	3.50002e-05	0.00537707	1683	1.65923	0.905156	1.56013	9988.38	0	0.823572	0.0310516	0.992029
1467	MKs	ELC	CALM1	CACNA1C	3.5149e-05	0.0957104	1490.33	1.44095	0.915879	2.03049	29083.9	0	0.123822	0.00963919	0.365768
1468	HPC	AE	MIF	TNFRSF10D	3.52484e-05	0.028607	1824.67	1.57048	0.90513	1.55918	17321.1	0	0.351469	0.0167116	0.574963
1469	ELC	AE	COL4A1	ITGA2_ITGB1	3.54978e-05	0.028607	1593.33	1.44028	0.914143	1.9418	12133.1	0	0.865026	0.0189473	0.931838
1470	HPC	EPP	HMGB1	CXCR4	3.55478e-05	0.028607	1687.33	1.66109	0.905107	1.55833	15244.9	0	0.615714	0.0152371	0.678021
1471	AE	ELC	APP	APLP2	3.57484e-05	0.028607	1554.33	1.43914	0.914848	1.97716	17519.1	0	0.537999	0.0127931	0.605948
1472	VE	AE	FN1	ITGA5_ITGB1	3.57986e-05	0.028607	1574	1.43898	0.91453	1.96107	16266.6	0	0.634232	0.0139888	0.606888
1473	VE	ELC	CALM3	RYR2	3.60506e-05	0.028607	1887	1.4386	0.909049	1.71114	14409.4	0	0.555586	0.0182394	0.67712
1474	EPP	HPC	CALM1	HMMR	3.61012e-05	0.00661519	2019	1.48492	0.905032	1.55563	10642.9	0	0.666434	0.0299423	0.977258
1475	CM	HPC	MDK	ITGA4_ITGB1	3.61012e-05	0.188828	2053.33	1.4381	0.906294	1.60227	27616.6	0	0.286316	0.00814584	0.335922
1476	PFE	PFE	COL3A1	ITGA1_ITGB1	3.61517e-05	0.028607	1475	1.4381	0.916189	2.04688	19653.1	0	0.395402	0.0162613	0.357811
1477	PFE	MKs	FGB	ITGB1	3.62024e-05	0.000194013	1492	1.43797	0.915938	2.03359	7625.88	0	1.31541	0.0585442	3.0926
1478	VE	VE	TIMP3	KDR	3.63038e-05	0.0362289	2066	1.46735	0.905013	1.55494	18373.9	0	0.43295	0.011882	0.697992
1479	PE/ST	Mo/Mo	COL1A1	CD44	3.64054e-05	3.13219e-05	1898.67	1.53811	0.905009	1.5548	7358.62	0	1.75792	0.0978429	1.354
1480	HPC	ELC	HMGB1	CXCR4	3.64562e-05	0.028607	1700.67	1.66027	0.904981	1.55379	15544.1	0	0.565929	0.0151927	0.676545
1481	PFE	EPP	COL3A1	ITGA2_ITGB1	3.64562e-05	0.028607	1481	1.43725	0.916138	2.0442	16703.9	0	0.448231	0.0179046	0.491575
1482	MES	ELC	CD99	CD81	3.67113e-05	0.171563	1528.67	1.43686	0.915311	2.00086	30673.4	0	0.18203	0.00834859	0.28143
1483	VE	PE/ST	CD99	CD81	3.68649e-05	0.157528	1485	1.4364	0.916134	2.044	30400.6	0	0.186074	0.0085286	0.279046
1484	PE/ST	MES	COL1A2	ITGA3_ITGB1	3.69162e-05	0.0198669	1738	1.4364	0.911733	1.82754	11429.1	0	1.08277	0.0239666	0.678639
1485	MKs	MKs	PF4	ADRA2A	3.69675e-05	3.32776e-05	1464.67	2.09796	0.904875	1.54997	7198.62	0	2.64965	0.135216	1.34079
1486	PE/ST	MES	LUM	ITGB1	3.69675e-05	0.0195279	1600.33	1.4363	0.914202	1.94473	11828.4	0	1.13564	0.0273471	0.539853
1487	VE	ELC	MDK	NCL	3.70189e-05	1	1467.33	1.43608	0.916471	2.06202	67951	0.944	-0.532874	0.00606267	-0.0451221
1488	MES	AE	COL1A2	ITGA1_ITGB1	3.71219e-05	0.028607	1554.67	1.43576	0.914963	1.98302	13965.1	0	0.655649	0.0207721	0.56128
1489	PE/ST	PFE	COL1A2	ITGA3_ITGB1	3.71734e-05	0.0200182	1742.33	1.43552	0.911658	1.82415	11332.6	0	1.07579	0.0239222	0.699684
1490	CM	PE/ST	SLIT2	ROBO1	3.74836e-05	0.028607	1858.33	1.43493	0.909684	1.73774	14121.1	0	1.03376	0.0151911	0.677174
1491	MES	PE/ST	MDK	ITGA6_ITGB1	3.75355e-05	0.13062	1635.33	1.43478	0.913603	1.91534	36329.6	0	0.073115	0.00899954	0.159524
1492	PFE	PFE	LGALS1	ITGB1	3.75874e-05	0.925991	1579	1.43473	0.914632	1.96621	58366.4	0.26	-0.146686	0.00658618	0.0319462
1493	EPP	PE/ST	CD99	CD81	3.76914e-05	0.159443	1495.67	1.43444	0.916018	2.03781	32222.4	0	0.121453	0.00850278	0.276894
1494	PFE	PE/ST	CD99	CD81	3.77434e-05	0.159581	1496.67	1.43435	0.916012	2.03752	29911.4	0	0.211227	0.00850157	0.276794
1495	VE	MES	HAPLN1	PRTG	3.77955e-05	0.028607	1941.33	1.52529	0.904731	1.54477	13772.4	0	0.895222	0.016296	0.698296
1496	AE	PFE	APP	APLP2	3.79521e-05	0.028607	1593.33	1.4332	0.914437	1.95641	17134.4	0	0.640432	0.0126589	0.598095
1497	Mo/Mo	PE/ST	CALM1	RYR2	3.80044e-05	0.374581	2087.67	1.4332	0.906003	1.59135	37667.4	0	-0.0167723	0.0081878	0.25452
1498	EPP	EPP	CALM1	INSR	3.81092e-05	0.0371932	2053.33	1.48235	0.904706	1.54386	20116.9	0	0.365581	0.0118209	0.544785
1499	Mo/Mo	ELC	CALM1	INSR	3.81092e-05	0.0320782	2089.67	1.43315	0.905998	1.59116	19915.1	0	0.372839	0.0121831	0.52978
1500	CM	PFE	TIMP1	CD63	3.82141e-05	1	1825.67	1.43302	0.910427	1.76956	83102.5	1	-0.698605	0.00363107	-0.388824
1501	ELC	PFE	MDK	ITGA6_ITGB1	3.84246e-05	0.244473	1665.67	1.43265	0.913193	1.89562	36405.6	0	0.0235605	0.00890688	0.21953
1502	VE	MKs	APP	RPSA	3.84773e-05	1	1492	1.43264	0.916157	2.04522	69170	1	-0.175862	0.00571561	-0.0881363
1503	AE	AE	VEGFC	ITGB1	3.85301e-05	0.00178384	1927.67	1.53789	0.904605	1.54026	8922.62	0	1.05067	0.0383055	1.07784
1504	PFE	EPP	COL3A1	ITGA1_ITGB1	3.85301e-05	0.028607	1514.33	1.43244	0.91585	2.02897	21705.9	0	0.268685	0.0161189	0.341646
1505	AE	AE	ADAM15	ITGB1	3.87417e-05	0.0210285	1930.67	1.53767	0.904575	1.5392	10897.1	0	0.86567	0.0236713	0.971792
1506	Mo/Mo	MKs	CALM1	PTPRA	3.87417e-05	0.299361	2103.67	1.43207	0.905875	1.58657	32329.9	0	0.254751	0.00714944	0.216323
1507	MES	VE	COL1A1	ITGA1_ITGB1	3.89541e-05	0.028607	1499	1.43186	0.916117	2.04309	17464.6	0	0.42979	0.0193903	0.406685
1508	PE/ST	Mo/Mo	CD99	CD81	3.91139e-05	0.165624	1528.67	1.43141	0.915661	2.01901	29231.1	0	0.259202	0.00842434	0.268339
1509	PE/ST	VE	LGALS3BP	ITGB1	3.91672e-05	0.00461421	2189.33	1.4352	0.904521	1.53728	10848.9	0	0.776825	0.0318792	0.716368
1510	ELC	ELC	SLIT3	ROBO1	3.92206e-05	0.028607	1650	1.43098	0.913467	1.90878	13138.9	0	0.60973	0.0209396	0.716404
1511	MES	EPP	FN1	ITGA5_ITGB1	3.92741e-05	0.028607	1514.33	1.43094	0.915912	2.03219	18488.4	0	0.426528	0.0144961	0.476589
1512	PE/ST	MES	COL4A5	ITGA3_ITGB1	3.95421e-05	0.028607	1768.67	1.43013	0.911469	1.81561	14978.4	0	0.916007	0.0156203	0.555263
1513	PE/ST	MES	COL4A6	ITGA1_ITGB1	3.95959e-05	0.0105782	1513	1.43013	0.915948	2.03412	10856.9	0	1.11132	0.0272194	0.684676
1514	AE	ELC	CALM1	KCNQ3	3.96497e-05	0.00273234	1670	1.72839	0.904393	1.53273	9059.38	0	1.07046	0.0352778	1.09259
1515	HPC	AE	CALM2	CACNA1C	3.96497e-05	0.0310853	1553.33	1.43007	0.915211	1.9957	21156.1	0	0.365476	0.0122531	0.421342
1516	MKs	PE/ST	COL24A1	ITGA1_ITGB1	3.97035e-05	0.000890578	1558.33	1.42997	0.915167	1.99343	8393.88	0	1.63464	0.0436151	0.986818
1517	EPP	CM	CALM2	CACNA1C	3.98653e-05	0.028607	1519.33	1.42945	0.915892	2.03113	19543.1	0	0.542524	0.0124707	0.42282
1518	EC	Mo/Mo	CALM1	PTPRA	3.99735e-05	0.307665	1762.33	1.64505	0.904346	1.53108	25735.1	0	0.649116	0.0068994	0.361202
1519	PE/ST	PFE	COL4A5	ITGA3_ITGB1	3.99735e-05	0.028607	1774.67	1.42925	0.911394	1.81224	14826.4	0	0.909032	0.0155913	0.576308
1520	PFE	AE	CALM1	INSR	4.00818e-05	0.028607	1677.33	1.42891	0.913166	1.8943	16325.6	0	0.528458	0.0145042	0.642181
1521	PE/ST	AE	CALM1	CACNA1C	4.0136e-05	0.102914	1563	1.42882	0.915153	1.99269	31028.4	0	0.104606	0.00945976	0.303792
1522	Mo/Mo	Mo/Mo	S100A8	CD68	4.01903e-05	1.44658e-06	2107.33	1.42876	0.905962	1.5898	6933.12	0	2.84608	0.24735	2.19746
1523	MES	AE	FN1	ITGA3_ITGB1	4.02447e-05	0.028607	1525.67	1.42873	0.915781	2.0253	15795.1	0	0.57304	0.0171667	0.524343
1524	MES	VE	FN1	ITGAV_ITGB1	4.0408e-05	0.028607	1528.67	1.42837	0.91576	2.02421	18821.1	0	0.450837	0.0146971	0.424454
1525	PE/ST	PE/ST	FBLN1	ITGB1	4.04625e-05	0.0175045	1961	1.42829	0.908359	1.68292	11925.1	0	0.771334	0.0245924	0.685524
1526	ELC	AE	APP	APLP2	4.06811e-05	0.028607	1513	1.4282	0.916035	2.03874	17517.4	0	0.488854	0.0131916	0.61749
1527	PFE	EPP	APOB	ENO1	4.08456e-05	0.00344969	1698	1.42788	0.912932	1.88316	8728.38	0	0.676647	0.0650372	2.88178
1528	MES	PE/ST	FN1	ITGAV_ITGB1	4.09005e-05	0.028607	1535	1.42754	0.91571	2.0216	18123.1	0	0.507951	0.0146782	0.446349
1529	PFE	MES	FN1	ITGA4_ITGB1	4.09555e-05	0.028607	1776.67	1.42724	0.911487	1.81644	17077.6	0	0.582789	0.015053	0.480469
1530	Mo/Mo	PFE	CALM1	KCNQ5	4.10105e-05	0.0553152	2152.33	1.42706	0.905301	1.56539	22721.9	0	0.333214	0.0108871	0.415153
1531	PE/ST	ELC	COL4A6	ITGA2_ITGB1	4.12864e-05	0.00676971	1536.67	1.42624	0.915721	2.02218	9998.62	0	1.11545	0.0298334	0.820248
1532	ELC	HPC	CALM1	HMMR	4.13417e-05	0.00740834	2144	1.46106	0.904124	1.52323	10971.6	0	0.616738	0.0293186	0.954723
1533	MES	MKs	FN1	ITGA2B_ITGB3	4.14525e-05	0.00049204	1545	1.42597	0.915617	2.01672	8376.38	0	1.3328	0.0489801	0.977826
1534	MES	ELC	FN1	ITGAV_ITGB1	4.17303e-05	0.028607	1549.33	1.42507	0.915563	2.01393	19081.4	0	0.390725	0.0146225	0.449315
1535	EPP	MES	CALM1	PTPRA	4.1786e-05	0.34192	2111	1.47742	0.904069	1.52129	34368.6	0	0.161468	0.0068553	0.233459
1536	Mo/Mo	VE	CALM1	PTPRA	4.1786e-05	0.318132	2175	1.42505	0.905068	1.55692	36001.4	0	0.121888	0.00701583	0.205532
1537	MES	VE	SLIT2	ROBO1	4.18418e-05	0.028607	1890	1.42504	0.909634	1.7356	14778.1	0	0.732819	0.0151725	0.686159
1538	PFE	MKs	GPC3	IGF1R	4.18976e-05	0.0035308	2246.33	1.42498	0.904106	1.52258	9063.88	0	1.3141	0.0336059	0.991982
1539	MES	AE	DLK1	NOTCH4	4.19535e-05	0.00247946	1823.33	1.42495	0.910847	1.78791	9922.12	0	0.720892	0.0359353	0.99414
1540	MES	PFE	MDK	ITGA6_ITGB1	4.20094e-05	0.137183	1709	1.42493	0.912857	1.87961	33346.6	0	0.125363	0.00883165	0.213057
1541	PE/ST	VE	COL18A1	KDR	4.21214e-05	0.0141338	2159	1.45937	0.904009	1.51919	10124.1	0	1.13214	0.0256692	0.966406
1542	PFE	MES	MDK	ITGA4_ITGB1	4.21774e-05	0.115002	1789.33	1.42462	0.911376	1.81142	32214.9	0	0.128392	0.00920916	0.236195
1543	VE	AE	TIMP3	KDR	4.22897e-05	0.0406384	2213.67	1.4409	0.903981	1.51823	19142.1	0	0.388832	0.0116015	0.671275
1544	PFE	AE	SLIT2	APP	4.22897e-05	0.028607	1653.33	1.42458	0.913828	1.9263	14251.6	0	0.646342	0.0172752	0.681215
1545	MES	ELC	FN1	ITGA8_ITGB1	4.24022e-05	0.028607	1555.33	1.42443	0.915525	2.01194	23194.6	0	0.254649	0.013635	0.343177
1546	PE/ST	ELC	COL4A6	ITGA1_ITGB1	4.24585e-05	0.0110495	1551.67	1.42433	0.915609	2.01633	11248.4	0	0.933964	0.0269813	0.669347
1547	PFE	MES	FGG	ITGB1	4.26277e-05	4.09494e-05	1682	1.4242	0.91332	1.90167	7434.62	0	1.21573	0.0830041	3.03284
1548	AE	Mo/Mo	APP	APLP2	4.26842e-05	0.0287695	1659	1.424	0.913786	1.92428	17544.9	0	0.601048	0.0124509	0.585929
1549	PFE	MES	FN1	ITGA3_ITGB1	4.27974e-05	0.028607	1805.67	1.42389	0.911204	1.80375	17082.9	0	0.595809	0.0152888	0.462785
1550	PFE	VE	GPC3	UNC5C	4.29108e-05	0.00154574	2264.33	1.42357	0.903933	1.51654	8906.88	0	1.16781	0.0394108	0.945174
1551	HPC	AE	PDGFC	FLT1	4.29675e-05	0.000898676	1627	1.83582	0.903852	1.51371	8132.38	0	1.69537	0.0435524	1.26937
1552	Ery	HPC	TIMP1	CD63	4.30243e-05	1	2065.67	1.42347	0.906734	1.61899	83746.2	1	-0.707314	0.00332211	-0.393181
1553	PE/ST	PFE	CALM2	CACNA1C	4.30812e-05	0.0771044	2029.33	1.4234	0.907414	1.6453	22127.1	0	0.46701	0.0101018	0.410969
1554	VE	VE	CALM1	CACNA1C	4.31381e-05	0.295146	1998.33	1.53024	0.903834	1.51308	30346.9	0	0.214711	0.00718291	0.333195
1555	PE/ST	VE	PTN	NCL	4.31381e-05	0.0138929	1615	1.42327	0.914576	1.9634	12099.9	0	0.834871	0.0257577	0.599308
1556	AE	EPP	GNAI2	F2R	4.31951e-05	0.028607	1778.67	1.42321	0.911676	1.82497	12894.9	0	0.777366	0.0179576	0.847788
1557	Mo/Mo	HPC	CALM1	PTPRA	4.33091e-05	0.32342	2201.33	1.42306	0.904835	1.54851	36390.6	0	0.113159	0.00697796	0.202474
1558	PFE	PFE	FN1	ITGA3_ITGB1	4.33662e-05	0.028607	1813.67	1.42301	0.911129	1.80041	16893.9	0	0.588834	0.0152605	0.483831
1559	ELC	EPP	CALM1	INSR	4.34234e-05	0.0411005	2177.33	1.45849	0.903794	1.51171	21154.6	0	0.315885	0.0115747	0.52225
1560	AE	CM	JAM3	ITGB1	4.34806e-05	0.028607	1551.67	1.42277	0.915705	2.02135	16807.6	0	0.542953	0.0138732	0.609374
1561	HPC	EPP	CALR	ITGA2B	4.35379e-05	0.028607	1744	1.42275	0.91237	1.8568	15888.6	0	0.524451	0.0185724	0.495973
1562	MES	PFE	CALM1	RYR2	4.35952e-05	0.0836806	1655.67	1.42268	0.913911	1.9304	30466.4	0	0.146723	0.00993228	0.255328
1563	HPC	AE	YBX1	NOTCH1	4.371e-05	0.028607	2135	1.47673	0.903756	1.51038	13666.9	0	0.572677	0.0188313	0.778918
1564	MKs	CM	CALM2	CACNA1C	4.39978e-05	0.0301157	1569.33	1.42177	0.91544	2.00751	18951.4	0	0.716639	0.0123257	0.413944
1565	PE/ST	Mo/Mo	COL1A1	ITGA9_ITGB1	4.40555e-05	0.028607	2011	1.52878	0.903725	1.50928	15054.1	0	1.02134	0.0159101	0.513111
1566	AE	AE	NID1	ITGB1	4.41711e-05	0.028607	2007.67	1.53145	0.90371	1.50877	13296.9	0	0.738613	0.0181904	0.746878
1567	PE/ST	Mo/Mo	COL1A1	ITGA1_ITGB1	4.42289e-05	0.028607	2014.33	1.52865	0.903706	1.50865	17393.9	0	0.860332	0.0143181	0.407026
1568	PFE	AE	FGB	CDH5	4.42869e-05	5.36979e-08	1604.33	1.42106	0.914879	1.97871	6853.38	0	2.33427	0.227428	4.07401
1569	PFE	VE	GPC3	IGF1R	4.43448e-05	0.00369676	2293.33	1.42149	0.903678	1.50767	9259.62	0	1.1246	0.0332767	0.986654
1570	PE/ST	PE/ST	GPC3	UNC5C	4.44028e-05	0.000406698	1561.67	1.42101	0.915642	2.01806	8214.62	0	1.86099	0.0524441	0.933427
1571	AE	MES	CALM1	KCNQ5	4.44609e-05	0.0652315	1731.33	1.72408	0.903671	1.50741	18239.6	0	0.691558	0.0104839	0.6539
1572	EC	PE/ST	CD99	CD81	4.45772e-05	0.173849	1584	1.42065	0.915185	1.99438	27362.9	0	0.424709	0.00832155	0.26179
1573	MES	MES	COL1A1	ITGA1_ITGB1	4.4752e-05	0.028607	1571.67	1.42043	0.915457	2.00843	16911.4	0	0.512917	0.0190613	0.407673
1574	Mo/Mo	EPP	HSP90AA1	ITGB3	4.48688e-05	0.028607	2261	1.43329	0.903595	1.5048	15820.9	0	0.497551	0.0184836	0.524803
1575	MKs	AE	TGFB1	ENG	4.48688e-05	0.00366131	1595	1.42016	0.915098	1.98987	8777.62	0	1.47271	0.0333557	1.21493
1576	PE/ST	AE	COL4A6	ITGA3_ITGB1	4.52204e-05	0.00359475	1582.33	1.41903	0.915296	2.00006	9537.38	0	1.21126	0.0335066	0.825439
1577	AE	EPP	EFNB2	PECAM1	4.5338e-05	0.00158513	1649	1.41899	0.914221	1.94566	8390.88	0	1.41006	0.0392489	1.31817
1578	MKs	MKs	TGFB1	ITGB1	4.54558e-05	0.0747066	1603	1.41877	0.915011	1.98547	22968.9	0	0.518021	0.0101732	0.336413
1579	PE/ST	AE	APP	APLP2	4.55148e-05	0.028607	1574	1.4187	0.915507	2.01102	16920.6	0	0.619623	0.0130122	0.606356
1580	EC	Mo/Mo	APP	RPSA	4.55738e-05	1	2281.67	1.42928	0.903463	1.50027	70835.8	1	-0.0975033	0.00419267	-0.111328
1581	PE/ST	EC	COL1A2	ITGA1_ITGB1	4.56921e-05	0.028607	1879.67	1.41851	0.910177	1.75878	14316.9	0	0.951288	0.0184232	0.504729
1582	Ery	EPP	HSP90AA1	ITGB3	4.58105e-05	0.028607	2286.67	1.42871	0.903411	1.49846	16227.9	0	0.452113	0.0184057	0.519552
1583	Mo/Mo	HPC	CALM1	KCNQ5	4.58698e-05	0.0614574	2256.67	1.41841	0.904284	1.52886	22367.1	0	0.398264	0.010633	0.403802
1584	ELC	PE/ST	COL4A2	ITGA1_ITGB1	4.61074e-05	0.028607	1646	1.41781	0.914371	1.95315	14524.4	0	0.730769	0.0160419	0.66386
1585	Ery	AE	YBX1	NOTCH1	4.62862e-05	0.028607	2190.33	1.46608	0.90335	1.49637	13361.9	0	0.655469	0.0186565	0.765653
1586	Mo/Mo	Ery	APP	RPSA	4.63459e-05	0.995426	1833.67	1.64765	0.90335	1.49635	44224.9	0	0.0806679	0.00418174	0.130971
1587	EC	MES	LGALS1	ITGB1	4.63459e-05	0.700886	1735.33	1.41716	0.912793	1.8766	50430.2	0.288	0.1567	0.00628601	0.0222652
1588	PFE	AE	FGA	ITGB1	4.64655e-05	4.35799e-05	2038	1.52883	0.903337	1.49594	7329.88	0	1.20564	0.114741	2.81311
1589	ELC	VE	COL4A2	ITGA9_ITGB1	4.64655e-05	0.028607	1651.33	1.41686	0.914326	1.95089	12590.6	0	0.825743	0.0177975	0.935912
1590	AE	MKs	HSPG2	ITGB1	4.65253e-05	0.0304981	1613	1.41676	0.914913	1.98044	17974.4	0	0.547255	0.0122912	0.582849
1591	PE/ST	Mo/Mo	MDK	ITGA6_ITGB1	4.65852e-05	0.310243	1851.33	1.63527	0.903331	1.49571	28178.9	0	0.529752	0.00702786	0.266728
1592	MES	ELC	COL1A1	ITGA2_ITGB1	4.65852e-05	0.028607	1592.67	1.41654	0.915229	1.99664	14840.1	0	0.517049	0.0208918	0.543245
1593	EC	MKs	CALM1	GP6	4.67052e-05	0.00153942	1848.33	1.63849	0.903318	1.49527	8663.62	0	1.32622	0.039442	1.01846
1594	AE	VE	MDK	NCL	4.67052e-05	1	1664.67	1.41625	0.914104	1.93989	71837.8	1	-0.54252	0.00570359	-0.0246845
1595	ELC	ELC	HAPLN1	PRTG	4.67653e-05	0.028607	1952.33	1.41621	0.909042	1.71086	14633.9	0	0.518128	0.0180482	0.692631
1596	CM	HPC	MDK	ITGA6_ITGB1	4.69457e-05	0.308502	2311.33	1.41557	0.903651	1.50673	38138.4	0	0.101545	0.00707964	0.149979
1597	PE/ST	PFE	LUM	ITGB1	4.70663e-05	0.0244328	1710.67	1.41545	0.913268	1.89919	12188.6	0	1.0759	0.0267066	0.517417
1598	ELC	Mo/Mo	CD99	CD81	4.73687e-05	0.179489	1623	1.41507	0.914862	1.97787	32950.1	0	0.129801	0.00825268	0.250431
1599	PE/ST	PFE	CD99	CD81	4.75507e-05	0.183816	1638.67	1.41483	0.914624	1.9658	30723.6	0	0.221902	0.0082023	0.249622
1600	ELC	MES	CALM1	PTPRA	4.77332e-05	0.364485	2239.67	1.45357	0.903152	1.4896	36587.6	0	0.111772	0.00671251	0.210924
1601	MES	ELC	COL1A1	ITGA1_ITGB1	4.77941e-05	0.028607	1610	1.41463	0.915117	1.99086	18837.9	0	0.335565	0.0188946	0.392344
1602	PE/ST	Mo/Mo	FN1	ITGA4_ITGB1	4.79773e-05	0.030037	2286	1.43737	0.90311	1.48818	16824.6	0	0.89787	0.0123327	0.562313
1603	CM	AE	VEGFA	FLT1_KDR	4.80384e-05	0.00795152	1883.33	1.62278	0.9031	1.48783	9456.38	0	1.34014	0.0288985	1.02226
1604	ELC	MES	MDK	ITGA6_ITGB1	4.80384e-05	0.324173	1803.33	1.41409	0.911737	1.82773	39034.4	0	-0.00201643	0.0085879	0.169569
1605	PE/ST	PFE	COL4A6	ITGA1_ITGB1	4.80996e-05	0.0118957	1619	1.41401	0.914995	1.98463	11110.1	0	1.05942	0.0265572	0.666422
1606	ELC	AE	COL4A5	ITGA1_ITGB1	4.84679e-05	0.028607	1707.67	1.41338	0.913414	1.90622	22196.1	0	0.254788	0.0130994	0.425424
1607	PE/ST	EPP	COL4A6	ITGA2_ITGB1	4.86527e-05	0.00748822	1623.33	1.41317	0.914944	1.98203	10126.4	0	1.11225	0.029241	0.800186
1608	PE/ST	EC	COL1A2	ITGA2_ITGB1	4.87144e-05	0.028607	1923	1.41315	0.909694	1.73815	12809.1	0	1.09912	0.0200734	0.597566
1609	PE/ST	HPC	FN1	ITGAV_ITGB1	4.87762e-05	0.0576997	2297.33	1.43661	0.903012	1.48486	21996.4	0	0.64111	0.0107811	0.324404
1610	PFE	AE	COL1A1	ITGA1_ITGB1	4.88999e-05	0.028607	1714	1.41272	0.913367	1.90393	18022.1	0	0.362529	0.0180696	0.444262
1611	AE	ELC	VEGFC	FLT1	4.89618e-05	0.000520337	2150.67	1.49357	0.903	1.48444	8352.38	0	1.1105	0.0484528	1.21157
1612	CM	HPC	LAMA2	RPSA	4.90858e-05	0.00715184	2047.33	1.53879	0.902991	1.48412	10726.1	0	0.713973	0.0295388	0.880554
1613	ELC	PE/ST	SLIT2	ROBO1	4.921e-05	0.028607	1985	1.41227	0.908739	1.69838	16337.1	0	0.489453	0.0148471	0.65449
1614	PE/ST	AE	COL18A1	KDR	4.92722e-05	0.0157995	2312	1.43292	0.902967	1.48333	10320.1	0	1.08802	0.0250632	0.939689
1615	PE/ST	EC	COL4A5	ITGA1_ITGB1	4.92722e-05	0.0344485	1910.67	1.41224	0.909909	1.7473	19484.4	0	0.78453	0.0120074	0.381353
1616	CM	AE	COL4A5	ITGA1_ITGB1	4.93967e-05	0.028607	1718.67	1.41214	0.913326	1.90196	20703.1	0	0.354294	0.0130702	0.424134
1617	PE/ST	Mo/Mo	MIF	CD74_CXCR4	4.94591e-05	0.028607	1777	1.73449	0.902952	1.48282	12523.9	0	0.734624	0.0193655	0.871114
1618	EPP	CM	CALM2	KCNQ5	4.94591e-05	0.028607	1625.67	1.41206	0.915007	1.98526	13947.6	0	0.779973	0.0178575	0.622734
1619	PE/ST	AE	NCAM1	ROBO1	4.95215e-05	0.00369115	2250	1.45639	0.902947	1.48264	9055.38	0	1.34172	0.0332912	0.998084
1620	Mo/Mo	PFE	CALM1	PTPRA	4.95215e-05	0.355123	2335.33	1.41199	0.903506	1.50171	35987.9	0	0.15465	0.00676707	0.185442
1621	Mo/Mo	AE	CD99	CD81	4.95839e-05	0.331352	2140.33	1.4119	0.906195	1.59854	32898.4	0	0.205969	0.00666993	0.259897
1622	CM	AE	CALM2	CACNA1C	4.97716e-05	0.0348959	1668.67	1.41161	0.914331	1.95112	21407.4	0	0.391672	0.0119794	0.399988
1623	MKs	PFE	TIMP3	KDR	5.00225e-05	0.028607	1952.67	1.41139	0.909352	1.72376	15419.9	0	1.17689	0.013172	0.618396
1624	EPP	Mo/Mo	VIM	CD44	5.00854e-05	0.028607	2202	1.47879	0.902844	1.47915	15364.1	0	0.303317	0.0239221	0.676312
1625	PE/ST	MES	CALM2	CACNA1C	5.00854e-05	0.0890695	2149	1.41108	0.906102	1.59504	23189.4	0	0.406981	0.00979314	0.396551
1626	PFE	PFE	GPC3	UNC5C	5.01483e-05	0.00174812	2376.33	1.41476	0.902836	1.47888	9105.62	0	1.06124	0.0384322	0.935657
1627	Mo/Mo	CM	CALM3	CACNA1C	5.02743e-05	0.028607	1646	1.41072	0.914775	1.97346	11886.1	0	1.15268	0.0194084	0.798282
1628	VE	CM	CALM1	PTPRA	5.06536e-05	0.333898	2096	1.52304	0.902807	1.47792	33254.4	0	0.191716	0.00665986	0.259173
1629	Ery	VE	TIMP1	CD63	5.0717e-05	1	2147	1.40984	0.90617	1.59759	84185.2	1	-0.778662	0.00327818	-0.408562
1630	PFE	VE	COL3A1	ITGA2_ITGB1	5.09075e-05	0.028607	1667.33	1.40966	0.914445	1.95682	18084.1	0	0.4348	0.0171392	0.411418
1631	PE/ST	AE	SLIT2	ROBO1	5.09711e-05	0.028607	2269.67	1.45479	0.902732	1.47541	15648.9	0	0.810782	0.0128979	0.720853
1632	MES	AE	COL1A1	ITGA3_ITGB1	5.09711e-05	0.0218444	1648.33	1.40934	0.914802	1.97479	13663.6	0	0.612865	0.0234642	0.548436
1633	PE/ST	ELC	DLK1	NOTCH4	5.10348e-05	0.0069945	1911.33	1.625	0.902725	1.47514	9865.12	0	1.24337	0.0296491	0.829982
1634	PE/ST	PE/ST	ADAM12	ITGB1	5.10985e-05	0.00897328	2133.67	1.40929	0.906392	1.60595	11456.6	0	0.872774	0.0281535	0.632982
1635	Mo/Mo	AE	TGFB1	ITGB1	5.14178e-05	0.248751	2100.67	1.52423	0.902673	1.47342	27934.6	0	0.300366	0.00754955	0.348454
1636	MES	AE	MIF	TNFRSF10D	5.14819e-05	0.028607	2159.67	1.50099	0.90267	1.4733	19430.6	0	0.278336	0.0157912	0.502064
1637	CM	EC	TIMP1	CD63	5.17385e-05	1	1957.67	1.40848	0.909391	1.72539	82418.8	1	-0.521687	0.00354043	-0.416514
1638	MKs	AE	HMGB1	CXCR4	5.18028e-05	0.028607	1694.67	1.40847	0.914064	1.9379	14690.4	0	0.569031	0.0189484	0.588924
1639	PE/ST	MES	CD99	CD81	5.18672e-05	0.191547	1685.67	1.40845	0.914214	1.94533	30427.1	0	0.250649	0.0081169	0.242423
1640	PE/ST	EPP	COL4A6	ITGA1_ITGB1	5.1996e-05	0.0124536	1661	1.40836	0.914653	1.96726	11450.1	0	0.932701	0.0263247	0.650257
1641	MKs	EPP	THBS1	CD47	5.21251e-05	0.000875978	1988.33	1.4082	0.908908	1.70532	8310.38	0	1.71013	0.0437809	1.0318
1642	PE/ST	AE	VEGFA	FLT1_KDR	5.22544e-05	0.00847808	1933	1.61911	0.902512	1.46804	9515.12	0	1.33016	0.0285142	1.01548
1643	Mo/Mo	AE	RETN	CAP1	5.23191e-05	1.84622e-05	1653.33	1.40798	0.914829	1.97616	7305.88	0	1.76732	0.0855995	1.72666
1644	PE/ST	ELC	CALR	ITGAV	5.23839e-05	0.028607	2139.33	1.5135	0.902484	1.46708	16645.9	0	0.609365	0.0139953	0.571454
1645	PFE	VE	FGB	CDH5	5.23839e-05	5.84315e-08	1699.67	1.40797	0.91403	1.93622	6857.62	0	2.28825	0.222545	4.05214
1646	VE	ELC	CALM2	CACNA1C	5.25136e-05	0.0375946	1717	1.40782	0.913715	1.92082	24529.9	0	0.204495	0.0117934	0.398558
1647	MES	AE	FN1	ITGA4_ITGB1	5.25786e-05	0.028607	1673.33	1.40774	0.914509	1.96002	17302.1	0	0.491537	0.0162429	0.464522
1648	AE	PFE	CALM1	INSR	5.26436e-05	0.0479241	1823.33	1.71687	0.902424	1.46508	17087.9	0	0.783717	0.0112177	0.696663
1649	PE/ST	ELC	FBLN1	ITGB1	5.26436e-05	0.0193735	2076.33	1.40747	0.907491	1.64832	12752.6	0	0.607927	0.024087	0.663114
1650	VE	EPP	CD99	CD81	5.27086e-05	0.182664	1661.33	1.40739	0.914681	1.9687	34561.4	0	0.0816173	0.00821443	0.246302
1651	EC	ELC	CALM2	CACNA1C	5.28389e-05	0.0377862	1720.67	1.40726	0.913677	1.91896	20463.6	0	0.532969	0.011782	0.397909
1652	EPP	PE/ST	LGALS1	ITGB1	5.29693e-05	1	2160	1.40718	0.906164	1.59738	63718	0.554	-0.35342	0.0053507	0.0434387
1653	PE/ST	EC	COL4A5	ITGA2_ITGB1	5.31654e-05	0.028607	1963.67	1.40687	0.909425	1.72681	17102.9	0	0.932364	0.0130829	0.47419
1654	CM	MES	APP	RPSA	5.32964e-05	1	2124.33	1.40675	0.906717	1.61833	75781.5	1	-0.409081	0.00452262	-0.134021
1655	PE/ST	EPP	CALM2	CACNA1C	5.3362e-05	0.0938599	2202.67	1.4067	0.905621	1.57716	24637.4	0	0.304489	0.00968336	0.391423
1656	MES	MES	MDK	ITGA6_ITGB1	5.36907e-05	0.158529	1850.33	1.40637	0.911395	1.81229	35902.6	0	0.0997864	0.00851537	0.163097
1657	MKs	PFE	PF4	LRP1	5.37566e-05	0.000194281	1657.33	2.0861	0.902277	1.4602	7820.12	0	2.40513	0.0585291	1.09496
1658	AE	EPP	GNAI2	IGF1R	5.37566e-05	0.028607	1920	1.40628	0.910244	1.76164	14707.6	0	0.696228	0.0147908	0.771085
1659	MES	PE/ST	COL1A2	ITGA1_ITGB1	5.38226e-05	0.028607	1728.33	1.40621	0.91359	1.9147	13967.1	0	0.758217	0.0200565	0.541554
1660	EC	EPP	HSP90AA1	ITGB3	5.38886e-05	0.028607	2432	1.40615	0.902489	1.46725	16327.6	0	0.490537	0.0180223	0.493695
1661	PFE	VE	TIMP3	KDR	5.39547e-05	0.0491886	2325.33	1.44609	0.90226	1.45965	18803.4	0	0.46224	0.0111538	0.677308
1662	PE/ST	MKs	FN1	ITGA5_ITGB1	5.40208e-05	0.0674784	2368.33	1.43076	0.902245	1.45915	22371.6	0	0.681349	0.0104084	0.313876
1663	HPC	Ery	APP	RPSA	5.41532e-05	1	1925	1.64081	0.902232	1.45872	46653.6	0	0.0224783	0.00407655	0.12295
1664	EPP	EPP	CD99	CD81	5.43522e-05	0.263454	1677	1.40543	0.914563	1.96274	36840.1	0	0.0169963	0.00818956	0.24415
1665	PFE	EPP	CD99	CD81	5.44187e-05	0.18494	1678	1.40533	0.914557	1.96246	33855.9	0	0.10677	0.0081884	0.24405
1666	AE	PE/ST	TGFB1	ITGB1	5.44852e-05	0.188932	2187	1.40528	0.905959	1.58969	33656.9	0	0.119316	0.00814528	0.239262
1667	MES	VE	COL1A2	ITGA9_ITGB1	5.45517e-05	0.0281373	1733.33	1.40525	0.913544	1.91249	11596.6	0	0.853191	0.0222514	0.813606
1668	EC	EPP	MDK	NCL	5.46183e-05	1	1705	1.40502	0.914129	1.9411	69167.8	1	-0.243932	0.00570716	-0.0466781
1669	MKs	AE	ANGPT1	ITGB1	5.47517e-05	0.028607	2143.67	1.5206	0.902139	1.45565	13806.4	0	0.830393	0.0169515	0.672813
1670	MES	VE	COL3A1	ITGA10_ITGB1	5.48185e-05	0.028607	1756.67	1.40458	0.913195	1.8957	14936.4	0	0.507334	0.0195772	0.582384
1671	PFE	Mo/Mo	VIM	CD44	5.49522e-05	0.028607	2295	1.46009	0.902129	1.45531	15236.1	0	0.32157	0.0235365	0.660845
1672	MKs	CM	CALM2	KCNQ5	5.49522e-05	0.028607	1681.33	1.40439	0.914551	1.96217	13656.1	0	0.954088	0.0176498	0.613857
1673	MES	PFE	COL1A1	ITGA1_ITGB1	5.50861e-05	0.028607	1686.67	1.40431	0.914499	1.95956	17704.6	0	0.461019	0.0185976	0.389418
1674	AE	PE/ST	APP	APLP2	5.51531e-05	0.0344969	1808.33	1.40431	0.912343	1.85556	18451.1	0	0.534738	0.0120063	0.559913
1675	EC	EC	APP	RPSA	5.54218e-05	1	2441.67	1.40413	0.902434	1.46541	70620.5	1	-0.0553878	0.00409527	-0.139648
1676	CM	CM	SLIT2	APP	5.55565e-05	0.028607	2143.67	1.404	0.906601	1.6139	15145.9	0	1.02124	0.0144735	0.579849
1677	PFE	HPC	GPC3	IGF1R	5.56914e-05	0.0045239	2456	1.40837	0.902015	1.45156	9414.88	0	1.1087	0.0320383	0.966611
1678	CM	ELC	CD99	CD81	5.58265e-05	0.213493	1771	1.40356	0.913041	1.88836	35101.9	0	0.0793212	0.00787919	0.24495
1679	PE/ST	Mo/Mo	COL3A1	ITGA2_ITGB1	5.58942e-05	0.028607	2031	1.58715	0.902002	1.45115	17835.1	0	0.951458	0.0127102	0.43203
1680	MES	EPP	COL1A1	ITGA2_ITGB1	5.58942e-05	0.028607	1691.33	1.40347	0.914448	1.957	15153.4	0	0.513848	0.020477	0.523182
1681	AE	EPP	VEGFC	FLT1	5.59619e-05	0.000580669	2289.33	1.46678	0.901989	1.4507	8399.88	0	1.10589	0.0473515	1.18955
1682	PFE	PFE	FGG	ITGB1	5.60296e-05	6.46761e-05	1810	1.40336	0.912377	1.85713	7509.62	0	1.15599	0.0810602	3.0104
1683	CM	MES	TIMP1	CD63	5.61653e-05	1	1994.67	1.40327	0.909166	1.716	83540.5	1	-0.70826	0.00352116	-0.422401
1684	PE/ST	Mo/Mo	FN1	ITGAV_ITGB1	5.67785e-05	0.0643301	2403	1.42827	0.901912	1.44819	21763.9	0	0.711736	0.0105148	0.333412
1685	PE/ST	AE	COL6A1	ITGA9_ITGB1	5.73961e-05	0.00353989	1691.33	1.40102	0.914565	1.96286	9532.38	0	1.13369	0.0335911	0.848018
1686	PE/ST	AE	TGFB1	ITGB1	5.7534e-05	0.267258	2180	1.51812	0.901769	1.44352	30056.6	0	0.20711	0.00739633	0.340612
1687	Ery	ELC	CALM2	CACNA1C	5.7534e-05	0.0399634	1766.67	1.40057	0.913218	1.89681	23880.9	0	0.247691	0.011646	0.390166
1688	MKs	MKs	HSP90AA1	ITGB3	5.76721e-05	0.028607	1910	1.40047	0.910775	1.78474	13172.1	0	0.776221	0.0219221	0.572035
1689	MKs	AE	DLK1	NOTCH1	5.78796e-05	0.00882379	2420.33	1.42515	0.901738	1.4425	11473.9	0	0.651252	0.0282388	0.762393
1690	ELC	PE/ST	LGALS1	ITGB1	5.78796e-05	1	2236.33	1.40038	0.905422	1.56984	64412	0.616	-0.373233	0.00525847	0.0377565
1691	ELC	MES	JAM3	ITGB1	5.80183e-05	0.028607	1867.67	1.40034	0.911493	1.81671	19201.9	0	0.446548	0.0124688	0.510571
1692	PFE	EC	FN1	ITGA8_ITGB1	5.80877e-05	0.040338	2005.33	1.40032	0.909125	1.71433	23980.4	0	0.394163	0.011618	0.278708
1693	Mo/Mo	EPP	CALR	ITGA2B	5.81571e-05	0.028607	1875	1.40022	0.911369	1.81112	16871.6	0	0.444179	0.0181155	0.473531
1694	EC	EPP	APP	RPSA	5.82266e-05	1	2468.67	1.40019	0.902269	1.45996	74109.2	1	-0.213094	0.00408004	-0.144076
1695	VE	AE	COL4A2	ITGA1_ITGB1	5.85052e-05	0.028607	1819.33	1.39982	0.912432	1.85969	15371.6	0	0.664443	0.0152743	0.619879
1696	CM	Mo/Mo	TIMP1	CD63	5.87147e-05	1	2015.67	1.39957	0.909005	1.70935	83513	1	-0.690909	0.00350751	-0.42657
1697	HPC	AE	CALM1	CACNA1C	5.88547e-05	0.214999	1746.33	1.39922	0.913723	1.92119	34372.6	0	0.0342122	0.00912032	0.275833
1698	PE/ST	EPP	FBLN1	ITGB1	5.89248e-05	0.0201759	2128.67	1.39918	0.907138	1.63455	12849.4	0	0.607459	0.0238857	0.654193
1699	CM	AE	LGALS1	ITGB1	5.89949e-05	1	2196.67	1.51703	0.901605	1.43821	48645.6	0	-0.185345	0.00481753	0.185771
1700	AE	HPC	CALM1	MYLK	5.91353e-05	0.028607	1890.67	1.71217	0.901584	1.43752	12898.4	0	0.878281	0.0177882	0.782323
1701	ELC	VE	HAPLN1	PRTG	5.93463e-05	0.028607	2121.33	1.39878	0.907343	1.64256	14708.1	0	0.569185	0.0173276	0.665316
1702	MES	EPP	COL1A1	ITGA1_ITGB1	5.94873e-05	0.028607	1726	1.39866	0.914155	1.94241	19301.4	0	0.334302	0.0184348	0.373253
1703	CM	Mo/Mo	MDK	ITGA4_ITGB1	5.95579e-05	0.27987	2529.33	1.39892	0.901541	1.4361	30798.1	0	0.237605	0.00730108	0.282994
1704	PFE	AE	VTN	ITGAV_ITGB1	5.96285e-05	2.8459e-05	1714.67	1.39858	0.914373	1.95324	7339.88	0	1.47951	0.0809736	2.16116
1705	ELC	VE	COL18A1	KDR	5.98407e-05	0.0186777	2399	1.44074	0.901527	1.43568	10636.1	0	0.978028	0.0242582	0.9344
1706	ELC	PFE	CD99	CD81	5.99115e-05	0.198923	1747.33	1.39848	0.913816	1.92574	34804.6	0	0.0925003	0.00803516	0.231714
1707	AE	ELC	CALM2	CACNA1C	5.99824e-05	0.0519701	1788.33	1.39846	0.913073	1.88985	26498.4	0	0.139772	0.0116032	0.38773
1708	VE	CM	MDK	NCL	6.01244e-05	1	1719	1.39821	0.914348	1.95198	72957.2	1	-0.454411	0.00573914	-0.0879098
1709	PE/ST	AE	COL5A2	ITGA1_ITGB1	6.01955e-05	0.028607	1834	1.39806	0.912302	1.85363	12015.4	0	0.860477	0.0217982	0.729067
1710	PFE	AE	CALM1	PTPRA	6.04803e-05	0.200115	1930	1.39761	0.910685	1.78081	35329.9	0	0.0613547	0.00802476	0.252516
1711	ELC	EPP	CALR	ITGA2B	6.10527e-05	0.028607	1900	1.39722	0.911233	1.80504	19683.9	0	0.237433	0.0180547	0.470542
1712	PE/ST	EC	COL1A1	CD93	6.11245e-05	0.00299017	2227.33	1.51284	0.901399	1.43155	9002.12	0	1.6412	0.0346828	0.907259
1713	MKs	EPP	THBS1	PTPRJ	6.11245e-05	0.000205759	2091	1.39714	0.907849	1.6625	7912.12	0	1.79716	0.0580229	1.07481
1714	PE/ST	ELC	CALM2	INSR	6.13402e-05	0.028607	2321.33	1.39667	0.904492	1.53623	15507.9	0	0.594012	0.0152129	0.652965
1715	VE	AE	COL4A1	ITGA2_ITGB1	6.14122e-05	0.028607	1931	1.39647	0.910751	1.78368	12684.4	0	0.903136	0.0174045	0.872951
1716	EC	PFE	LGALS1	ITGB1	6.14843e-05	0.82608	1864.67	1.39631	0.911845	1.83265	53781.1	0.718	0.0969661	0.00613879	-0.000171277
1717	Mo/Mo	HPC	CALM1	HMMR	6.15565e-05	0.00981613	2544.33	1.39626	0.901513	1.43521	11135.9	0	0.650471	0.0276245	0.89351
1718	Mo/Mo	AE	MIF	TNFRSF10D	6.16286e-05	0.028607	2348	1.46516	0.901321	1.42901	19504.1	0	0.312788	0.0153165	0.464469
1719	ELC	AE	TGFB1	ITGB1	6.18456e-05	0.278035	2228	1.51488	0.90128	1.42769	30449.6	0	0.198544	0.00731524	0.336461
1720	ELC	AE	COL4A1	ITGA1_ITGB1	6.1918e-05	0.028607	1848.67	1.39594	0.912144	1.84636	14923.1	0	0.600664	0.016341	0.662869
1721	PE/ST	ELC	FN1	ITGA2	6.19905e-05	0.00442211	2466.67	1.42347	0.901261	1.42711	9467.38	0	1.25863	0.0321534	0.871674
1722	VE	EPP	CALM1	MYLK	6.22809e-05	0.028607	2239.33	1.51233	0.901216	1.42567	15284.9	0	0.490937	0.0176415	0.636279
1723	EC	ELC	CALM1	KCNQ3	6.23537e-05	0.00398654	2021.33	1.6257	0.90121	1.42546	9242.88	0	1.15722	0.0328087	0.99559
1724	MES	PE/ST	COL3A1	ITGA2_ITGB1	6.23537e-05	0.028607	1831.33	1.39532	0.912535	1.86451	19578.1	0	0.391621	0.0163308	0.362773
1725	PE/ST	EPP	COL4A5	CD47	6.24265e-05	0.0214134	2077	1.39529	0.90835	1.68255	11132.9	0	1.04309	0.0235676	0.770352
1726	PFE	AE	TIMP3	KDR	6.24994e-05	0.0552393	2483	1.41964	0.901201	1.42519	19568.4	0	0.418122	0.0108905	0.650591
1727	MES	MKs	HSP90AA1	ITGB3	6.24994e-05	0.028607	1947.33	1.39528	0.910542	1.77456	13649.6	0	0.659541	0.0217971	0.566083
1728	HPC	PE/ST	CLEC11A	ITGB1	6.29378e-05	0.028607	2304.67	1.39488	0.904808	1.54755	15378.6	0	0.625398	0.016149	0.589927
1729	AE	AE	MIF	TNFRSF10D	6.31578e-05	0.062965	2375.33	1.45952	0.901103	1.42205	23648.9	0	0.126203	0.0152418	0.458554
1730	EC	VE	APP	RPSA	6.33047e-05	1	2509.67	1.39425	0.90202	1.45173	75840.5	1	-0.310402	0.00405702	-0.150768
1731	Mo/Mo	HPC	VCAN	ITGB1	6.33782e-05	0.0798409	1814	1.39409	0.912944	1.88375	26527.4	0	0.383661	0.010026	0.23539
1732	MKs	EPP	THBS1	ITGA2B_ITGB3	6.34519e-05	8.14544e-05	2125	1.39399	0.907541	1.65031	7613.38	0	1.82836	0.0745659	1.16628
1733	EPP	VE	CALM1	CACNA1C	6.35255e-05	0.359402	2390	1.45537	0.901046	1.42024	37137.9	0	0.0523085	0.00674217	0.26247
1734	PFE	EPP	SLIT2	ROBO1	6.3673e-05	0.028607	1844.67	1.39384	0.912406	1.85847	15280.1	0	0.558158	0.0162466	0.650053
1735	Mo/Mo	EPP	CALM1	INSR	6.37469e-05	0.0548541	2579.67	1.39369	0.901175	1.42436	21900.9	0	0.349617	0.0109059	0.461037
1736	AE	AE	COL4A1	ITGA9_ITGB1	6.40428e-05	0.028607	1748.33	1.39349	0.914142	1.94174	12395.6	0	0.874107	0.0190879	0.807749
1737	Mo/Mo	CM	CALM3	KCNQ5	6.41169e-05	0.00949039	1761.33	1.39333	0.913881	1.92889	9576.12	0	1.39013	0.027792	0.998196
1738	ELC	MES	MDK	ITGA4_ITGB1	6.41911e-05	0.267101	1981.67	1.39315	0.91	1.75116	36934.4	0	0.0157206	0.00890282	0.209826
1739	HPC	MES	TGFB1	ITGB1	6.42653e-05	0.116842	1931.33	1.39312	0.910917	1.791	29544.1	0	0.223555	0.00917678	0.249049
1740	MES	EPP	FN1	ITGA8_ITGB1	6.43396e-05	0.028607	1779	1.3931	0.913585	1.91449	25397.6	0	0.20254	0.0129746	0.308329
1741	VE	PE/ST	CALM1	CACNA1C	6.4414e-05	0.36304	2263.67	1.51033	0.90091	1.41591	34799.9	0	0.0907786	0.00672162	0.309893
1742	MES	ELC	CALM3	RYR2	6.44884e-05	0.028607	2361	1.39245	0.90412	1.5231	15407.4	0	0.578218	0.0162349	0.613771
1743	ELC	MES	CD99	CD81	6.46374e-05	0.206825	1788.33	1.3921	0.913403	1.90569	34230.4	0	0.121248	0.0079515	0.224514
1744	PFE	VE	VTN	ITGA8_ITGB1	6.47866e-05	4.85291e-05	1759.67	1.39188	0.914009	1.93521	7471.62	0	1.35203	0.0748821	2.07609
1745	PE/ST	AE	COL6A2	ITGA9_ITGB1	6.49361e-05	0.0135934	1759	1.39168	0.914038	1.93664	10648.6	0	1.01828	0.0258525	0.808133
1746	EC	EPP	CD99	CD81	6.50109e-05	0.201058	1776	1.39164	0.913717	1.92091	29736.4	0	0.320252	0.00801501	0.229046
1747	AE	ELC	CALM3	RYR2	6.52356e-05	0.028607	2373.67	1.39139	0.903997	1.51877	16298.4	0	0.449954	0.0161888	0.612312
1748	CM	AE	ANGPT1	ITGB1	6.54609e-05	0.028607	2269.67	1.51169	0.900789	1.41209	14003.6	0	0.860519	0.0164442	0.658438
1749	EC	PE/ST	MDK	NCL	6.55362e-05	1	1790.33	1.39077	0.913415	1.90624	70725.5	1	-0.303098	0.00560464	-0.0627813
1750	PE/ST	PFE	CALM2	KCNQ5	6.56114e-05	0.028607	2390.67	1.39058	0.903784	1.51135	17457.4	0	0.554387	0.0135946	0.538338
1751	ELC	CM	HAPLN1	PRTG	6.58376e-05	0.028607	2203.67	1.38982	0.906432	1.60746	14759.4	0	0.59953	0.0169574	0.651281
1752	CM	PE/ST	SLIT2	ROBO2	6.59886e-05	0.000493032	2300.33	1.38953	0.905041	1.55594	8138.38	0	1.96546	0.0489727	1.0167
1753	MKs	AE	TGFB1	CXCR4	6.61399e-05	0.000253594	1813	1.38933	0.913121	1.89218	7742.88	0	1.71904	0.055831	1.4084
1754	EPP	MES	HSPG2	ITGB1	6.64432e-05	0.0522142	1964.33	1.38855	0.910546	1.77473	21841.6	0	0.355593	0.0110145	0.451299
1755	PE/ST	ELC	ADAM12	ITGB1	6.65192e-05	0.00991561	2274.67	1.38847	0.905507	1.57294	12152.6	0	0.709367	0.0275749	0.610572
1756	PFE	EPP	SLIT3	ROBO1	6.65952e-05	0.028607	1876.33	1.38825	0.911998	1.83965	13362.4	0	0.651671	0.0201813	0.673841
1757	CM	PFE	LAMA2	RPSA	6.66713e-05	0.00912441	2369	1.47508	0.900655	1.40784	11676.1	0	0.578612	0.0280205	0.80884
1758	PE/ST	ELC	COL1A2	CD93	6.67474e-05	0.000862974	2155.67	1.38803	0.907319	1.64162	8430.12	0	1.33493	0.0438973	1.05033
1759	ELC	EC	VCAN	ITGB1	6.68999e-05	0.0763018	1802.33	1.38788	0.913327	1.90202	27646.1	0	0.304042	0.0101232	0.227324
1760	MKs	MKs	PPBP	ADRA2A	6.70525e-05	3.37789e-05	1828.33	1.92189	0.900591	1.40583	7179.88	0	2.71553	0.148816	1.3376
1761	ELC	HPC	LAMA2	RPSA	6.7129e-05	0.0153126	2253.67	1.52294	0.900583	1.40557	12073.9	0	0.501096	0.0279754	0.838611
1762	PFE	Mo/Mo	GPC3	FLT1	6.72055e-05	0.028607	2605	1.39758	0.900578	1.40543	15124.1	0	0.538751	0.0155463	0.76761
1763	CM	VE	SEMA3A	NRP2	6.7282e-05	0.000299258	2178	1.38712	0.906878	1.62453	7789.88	0	1.68367	0.0540648	1.38924
1764	ELC	ELC	CALM2	KCNQ5	6.7512e-05	0.028607	1785	1.38681	0.913747	1.92234	17927.6	0	0.289721	0.0172915	0.581963
1765	MES	AE	CALM1	INSR	6.76656e-05	0.028607	1925.67	1.38675	0.911259	1.80619	17115.4	0	0.507692	0.0138295	0.602354
1766	EC	EC	MDK	NCL	6.77425e-05	1	1816	1.38651	0.913198	1.89581	62753.5	1	0.0503411	0.00557399	-0.0675961
1767	Ery	CM	CALM1	RYR2	6.78194e-05	0.289493	2497.67	1.43021	0.90054	1.40424	28951.4	0	0.337536	0.00722508	0.295364
1768	EC	ELC	CALM3	RYR2	6.78194e-05	0.028607	2427.67	1.3864	0.903411	1.49846	14905.9	0	0.742795	0.0159723	0.605471
1769	EPP	ELC	LGALS1	ITGB1	6.78964e-05	1	2290	1.38636	0.905277	1.56454	66576.1	0.76	-0.516826	0.00524072	0.0210286
1770	Mo/Mo	MES	CALM1	PTPRA	6.80506e-05	0.43996	2638.33	1.38876	0.900518	1.40353	38012.6	0	0.145504	0.00632465	0.149711
1771	MES	Mo/Mo	LGALS1	PTPRC	6.80506e-05	0.000109461	1793.33	1.3863	0.913664	1.91829	7797.88	0	1.16973	0.0648752	1.65818
1772	PFE	HPC	FGB	ITGB1	6.81278e-05	0.000310459	1853.67	1.38626	0.912562	1.86576	7877.62	0	1.13526	0.0537128	3.03695
1773	ELC	CM	BMP5	PTPRD	6.82051e-05	0.00203222	1789.33	1.38603	0.913718	1.92095	9707.12	0	0.88897	0.0373707	0.839857
1774	PFE	Mo/Mo	MIF	CD74_CXCR4	6.82824e-05	0.028607	2040.33	1.65495	0.900513	1.40339	14145.1	0	0.515031	0.0183281	0.787665
1775	PE/ST	VE	COL4A6	ITGA2_ITGB1	6.85146e-05	0.00915822	1815.33	1.38558	0.913229	1.8973	10599.4	0	1.09882	0.027991	0.720029
1776	PE/ST	HPC	FN1	ITGA8_ITGB1	6.85922e-05	0.101176	2543	1.41786	0.900483	1.40245	25755.9	0	0.444501	0.00950442	0.265373
1777	EC	MES	CALM1	KCNQ5	6.86697e-05	0.0907988	2083.67	1.62139	0.900466	1.40191	19371.9	0	0.778315	0.00975014	0.556898
1778	MKs	VE	TGFB1	ENG	6.86697e-05	0.00498269	1841.33	1.38551	0.912866	1.88005	9003.62	0	1.40822	0.0315149	1.1611
1779	ELC	AE	COL18A1	KDR	6.87474e-05	0.0209474	2555	1.41429	0.900462	1.40179	10878.1	0	0.93391	0.0236855	0.907684
1780	MES	MES	MDK	ITGA4_ITGB1	6.88251e-05	0.137442	2022.67	1.38543	0.909652	1.73637	33839.4	0	0.117523	0.00882762	0.203353
1781	PE/ST	Mo/Mo	FN1	CD44	6.92145e-05	0.00012801	2549.33	1.41755	0.900439	1.40107	7793.12	0	1.48831	0.0628967	1.20472
1782	PFE	CM	MDK	ITGA6_ITGB1	6.92145e-05	0.291312	2133	1.38482	0.907808	1.66086	40405.9	0	0.00795302	0.00780386	0.146164
1783	MES	MKs	COL1A2	ITGA2B	6.94489e-05	0.000214514	1862	1.38465	0.912543	1.86486	8048.88	0	1.48662	0.0582888	1.01121
1784	AE	ELC	TGFB1	ITGB1	6.96838e-05	0.481676	2313	1.38446	0.90507	1.55701	39761.6	0	-0.0440912	0.00797785	0.216852
1785	PFE	AE	COL1A2	ITGA2_ITGB1	6.98407e-05	0.028607	2020.33	1.3844	0.90974	1.7401	12860.1	0	0.719328	0.020096	0.729737
1786	MES	PFE	FN1	ITGA8_ITGB1	6.99192e-05	0.028607	1836.67	1.38414	0.913005	1.88664	23651.9	0	0.311579	0.0127858	0.300687
1787	EPP	EPP	HSP90AA1	ITGB3	6.99978e-05	0.028607	2576.33	1.384	0.901556	1.43659	20763.9	0	0.194336	0.0176458	0.468297
1788	CM	ELC	APP	RPSA	7.01552e-05	1	2272.33	1.38385	0.905736	1.58141	77852.5	1	-0.561731	0.00441944	-0.159796
1789	ELC	PE/ST	COL4A5	ITGA1_ITGB1	7.03127e-05	0.028607	1890.33	1.38383	0.912018	1.84055	21214.1	0	0.357357	0.0126482	0.405698
1790	VE	EC	CD99	CD81	7.06286e-05	0.206176	1811.67	1.38363	0.913431	1.90704	29350.1	0	0.379495	0.00795712	0.219485
1791	MKs	CM	CALM1	CACNA1C	7.08662e-05	0.129166	1838	1.38331	0.913056	1.88906	26211.4	0	0.377408	0.00896779	0.298299
1792	MKs	HPC	B2M	TFRC	7.09455e-05	0.028607	1922	1.80834	0.9002	1.39364	17732.4	0	0.654551	0.0128302	0.5068
1793	PE/ST	PFE	CALM1	RYR2	7.09455e-05	0.300784	1890.33	1.38328	0.912058	1.84241	36422.9	0	0.00492077	0.00947952	0.218111
1794	PE/ST	CM	COL1A2	ITGA1_ITGB1	7.10248e-05	0.028607	2196.67	1.38324	0.906843	1.62318	15970.9	0	0.685238	0.0170028	0.463772
1795	PFE	PE/ST	COL1A1	ITGA1_ITGB1	7.11043e-05	0.028607	1898.33	1.38316	0.91197	1.83834	17528.6	0	0.465097	0.0174471	0.424537
1796	ELC	AE	LAMA4	ITGA2_ITGB1	7.11837e-05	0.0048496	2036	1.38304	0.909624	1.73521	9247.12	0	1.0748	0.03164	1.20012
1797	ELC	VE	COL4A5	ITGA9_ITGB1	7.12633e-05	0.028607	1898.33	1.38287	0.911971	1.83842	16912.9	0	0.452331	0.0140324	0.67775
1798	MES	AE	LUM	ITGB1	7.14225e-05	0.028607	2328.67	1.50756	0.900143	1.39188	14436.4	0	0.6138	0.0195728	0.566537
1799	CM	PE/ST	COL4A5	ITGA1_ITGB1	7.1582e-05	0.028607	1905.67	1.38259	0.911928	1.83644	20294.1	0	0.456862	0.0126199	0.404409
1800	PFE	VE	COL1A1	ITGA9_ITGB1	7.17417e-05	0.028607	1907	1.38221	0.911923	1.83622	13943.6	0	0.560071	0.0193565	0.696589
1801	PE/ST	EPP	COL4A6	ITGA9_ITGB1	7.18217e-05	0.00909742	1845.33	1.38208	0.913003	1.88655	10402.6	0	1.07347	0.0280398	0.773187
1802	ELC	VE	CALM1	CACNA1C	7.19017e-05	0.385715	2529.67	1.43151	0.900104	1.39065	39609.1	0	0.00261245	0.00660174	0.239935
1803	AE	AE	COL4A1	CD93	7.19017e-05	0.000946755	1813.67	1.38208	0.913495	1.91013	8152.88	0	1.48492	0.0431557	1.36507
1804	PE/ST	PE/ST	CALR	ITGAV	7.20619e-05	0.028607	2357	1.49762	0.900088	1.39016	17009.6	0	0.68041	0.0132615	0.543113
1805	VE	EC	JAM3	ITGB1	7.20619e-05	0.028607	1850.33	1.38205	0.91295	1.88401	17123.4	0	0.732927	0.0129306	0.533804
1806	PE/ST	VE	COL1A2	CD93	7.21421e-05	0.000931553	2210	1.38203	0.906722	1.61853	8408.38	0	1.42562	0.0432798	1.04099
1807	MKs	AE	LGALS1	ITGB1	7.23026e-05	0.995083	2337	1.50714	0.900077	1.38982	48752.6	0	-0.16205	0.00465546	0.177501
1808	VE	PE/ST	LGALS1	ITGB1	7.2383e-05	1	2455.67	1.382	0.903321	1.49538	66037.9	0.978	-0.356046	0.00500904	0.0223911
1809	PE/ST	HPC	CALM2	KCNQ5	7.24634e-05	0.028607	2500.67	1.38193	0.902752	1.47607	17403.6	0	0.619437	0.0132773	0.526988
1810	MKs	Ery	APP	RPSA	7.25439e-05	1	2107.67	1.62813	0.90005	1.38898	45312.1	0	0.0877787	0.00388168	0.108089
1811	PE/ST	ELC	COL4A5	CD93	7.25439e-05	0.00836909	2193.67	1.38176	0.907044	1.6309	9786.88	0	1.16817	0.0286102	0.926951
1812	EPP	EC	CD99	CD81	7.2705e-05	0.208519	1830.33	1.38166	0.913311	1.90126	30244.9	0	0.314874	0.00793303	0.217333
1813	CM	VE	COL4A5	ITGA9_ITGB1	7.27857e-05	0.028607	1912.67	1.38163	0.911882	1.83432	16257.1	0	0.551836	0.014001	0.676461
1814	MKs	EPP	PF4	PROCR	7.28664e-05	0.00468599	1833	2.07665	0.900039	1.38864	9019.88	0	2.22347	0.0317956	0.974701
1815	PFE	EC	CD99	CD81	7.28664e-05	0.208575	1831.67	1.38157	0.913306	1.90099	29181.6	0	0.404648	0.00793191	0.217232
1816	AE	HPC	CD99	CD81	7.29472e-05	0.387049	2286.67	1.38147	0.905706	1.5803	38130.9	0	0.0733918	0.00659382	0.206186
1817	PE/ST	MKs	FN1	ITGAV_ITGB3	7.3109e-05	0.00402402	2590.33	1.41465	0.900029	1.38832	9475.88	0	1.42891	0.0327628	0.815538
1818	ELC	CM	SLIT2	APP	7.3109e-05	0.028607	2291.33	1.38133	0.905626	1.57735	17483.4	0	0.476935	0.0141457	0.557165
1819	PE/ST	HPC	FN1	ITGA5_ITGB1	7.32709e-05	0.08494	2592.33	1.41462	0.900024	1.38818	23395.9	0	0.613947	0.00990219	0.30307
1820	VE	PE/ST	TGFB1	ITGB1	7.3352e-05	0.238118	2465	1.3811	0.903214	1.49172	35303.1	0	0.113738	0.00764328	0.208239
1821	EPP	CM	CALM1	PTPRA	7.35956e-05	0.455628	2497	1.44816	0.899993	1.38724	40661.1	0	0.0293137	0.00625122	0.188449
1822	PFE	MKs	HSP90AA1	ITGB3	7.35956e-05	0.028607	2028	1.38072	0.909879	1.74601	14246.6	0	0.581427	0.0214464	0.549388
1823	PE/ST	EC	COL1A2	ITGA9_ITGB1	7.37583e-05	0.028607	2228.67	1.38058	0.906577	1.61299	13697.6	0	1.02144	0.0187667	0.547387
1824	MES	MES	VCAN	ITGB1	7.38398e-05	0.110899	2028.33	1.38049	0.90988	1.74604	29699.4	0	0.248436	0.00929303	0.21851
1825	PE/ST	EPP	ADAM12	ITGB1	7.40028e-05	0.0104929	2321.67	1.38018	0.905147	1.5598	12248.9	0	0.7089	0.0273445	0.60165
1826	PE/ST	EPP	PTN	NCL	7.41661e-05	0.0180298	1883.67	1.38016	0.912486	1.8622	12894.9	0	0.766769	0.0244299	0.550583
1827	EC	AE	MDK	NCL	7.42479e-05	1	1865.33	1.37994	0.912859	1.87972	71661.2	1	-0.336396	0.00552669	-0.075027
1828	MES	PE/ST	CD99	CD81	7.43297e-05	0.222685	1880.33	1.37982	0.912562	1.86573	32987.4	0	0.182424	0.00778479	0.217054
1829	ELC	ELC	LGALS1	ITGB1	7.45754e-05	1	2375.33	1.37956	0.904529	1.53757	67091.8	0.762	-0.53664	0.00515038	0.0153464
1830	AE	VE	VEGFC	FLT1	7.46575e-05	0.000753599	2607.33	1.41337	0.89987	1.38345	8509.88	0	1.10063	0.0451563	1.14565
1831	ELC	PFE	JAM3	ITGB1	7.46575e-05	0.0321378	2001	1.37949	0.910533	1.77417	20191.4	0	0.386814	0.0121768	0.488135
1832	CM	PE/ST	FN1	ITGA8_ITGB1	7.47396e-05	0.0380253	2048	1.37935	0.909646	1.73611	21637.9	0	0.446932	0.0117657	0.364225
1833	PFE	CM	FN1	ITGA8_ITGB1	7.48217e-05	0.0508333	2197.67	1.3793	0.907139	1.63459	28443.9	0	0.183548	0.0110776	0.255904
1834	AE	CM	CALM1	KCNQ3	7.4904e-05	0.00465763	2036	1.70284	0.899847	1.38274	9191.62	0	1.26202	0.0318255	1.02766
1835	HPC	ELC	CALM3	CACNA1C	7.50686e-05	0.028607	1931.33	1.37888	0.911677	1.82503	13665.4	0	0.662627	0.0179486	0.742928
1836	CM	PE/ST	LAMA2	RPSA	7.5151e-05	0.010353	2495	1.45359	0.899826	1.38211	12020.4	0	0.54606	0.0275084	0.784652
1837	EPP	AE	COL4A1	ITGA2_ITGB1	7.5151e-05	0.028607	2071	1.37884	0.909263	1.72004	13250.6	0	0.793659	0.0167835	0.849249
1838	Mo/Mo	MES	F13A1	ITGB1	7.52335e-05	0.0150963	2044	1.3787	0.90973	1.73968	11466.6	0	1.12254	0.025314	0.626158
1839	MKs	HPC	THBS1	ITGA2B_ITGB3	7.5316e-05	0.000102116	2277	1.37851	0.905977	1.59038	7656.12	0	1.9192	0.0718579	1.1274
1840	EPP	EPP	LGALS1	ITGB1	7.58124e-05	1	2351	1.37807	0.904917	1.55147	67068.4	0.818	-0.517294	0.00519694	0.012107
1841	PE/ST	EPP	DLK1	NOTCH4	7.58953e-05	0.00960865	2172.67	1.60724	0.899727	1.37906	10197.1	0	1.24935	0.0277179	0.789911
1842	PE/ST	ELC	COL4A6	ITGA9_ITGB1	7.61445e-05	0.00941093	1879	1.3776	0.912712	1.87278	10501.6	0	1.05322	0.0278352	0.760565
1843	MES	AE	COL4A5	ITGA9_ITGB1	7.6311e-05	0.028607	1849.67	1.37747	0.913217	1.89677	17400.1	0	0.562349	0.0144777	0.488567
1844	PFE	EC	VCAN	ITGB1	7.64776e-05	0.0829112	1883	1.37724	0.912635	1.86918	27129.6	0	0.384733	0.00994842	0.215801
1845	PE/ST	CM	COL4A5	ITGA1_ITGB1	7.66446e-05	0.0507556	2241	1.37696	0.906566	1.61258	22090.4	0	0.518479	0.0110816	0.340397
1846	MES	MES	COL3A1	ITGA2_ITGB1	7.69791e-05	0.028607	1972.33	1.37669	0.911162	1.80185	19410.6	0	0.418298	0.0157819	0.371461
1847	MES	EPP	FN1	ITGAV_ITGB1	7.74828e-05	0.028607	1898.33	1.37617	0.912478	1.86185	21632.4	0	0.331931	0.0135183	0.36501
1848	AE	EPP	TGFB1	ITGB1	7.7567e-05	0.483779	2373.33	1.37617	0.904709	1.544	40105.1	0	-0.0445588	0.0079112	0.20793
1849	MES	PE/ST	COL3A1	ITGA11_ITGB1	7.76512e-05	0.028607	1977	1.37603	0.911111	1.79962	15914.9	0	0.509955	0.0186205	0.502171
1850	VE	EC	HSPG2	ITGB1	7.77355e-05	0.0410894	1894.67	1.37592	0.912548	1.86511	19070.4	0	0.631497	0.0115754	0.47438
1851	MES	VE	COL1A1	ITGA2_ITGB1	7.78198e-05	0.028607	1884.33	1.37588	0.912724	1.87334	16362.6	0	0.500417	0.0196017	0.443025
1852	PE/ST	VE	COL4A5	CD93	7.79042e-05	0.00887012	2250.67	1.37575	0.906445	1.60797	9773.12	0	1.25886	0.0282077	0.917619
1853	VE	Mo/Mo	CALM1	PTPRA	7.80732e-05	0.455835	2399.33	1.50076	0.899402	1.36917	35067.4	0	0.18447	0.00616981	0.2249
1854	CM	VE	NCAM1	ROBO1	7.80732e-05	0.00303107	2381.33	1.37563	0.904628	1.5411	9159.12	0	1.16831	0.0346037	0.958127
1855	Ery	PFE	TIMP1	CD63	7.81578e-05	1	2378.33	1.3756	0.904704	1.54382	84601.2	1	-0.783746	0.00316785	-0.447195
1856	Mo/Mo	AE	YBX1	NOTCH1	7.83271e-05	0.028607	2760.33	1.37534	0.899658	1.37696	14910.9	0	0.557465	0.0171677	0.652649
1857	PFE	EPP	FN1	ITGA2B_ITGB3	7.85816e-05	0.00157763	2238.67	1.37484	0.906699	1.61764	9808.88	0	0.84112	0.0392876	0.812354
1858	MES	AE	JAM3	ITGB1	7.86666e-05	0.106692	2400.33	1.50237	0.899313	1.3665	20917.6	0	0.568444	0.00937877	0.521319
1859	CM	MKs	VCAN	ITGB1	7.88367e-05	0.0817022	1886.33	1.37455	0.912751	1.87464	28050.9	0	0.311696	0.00997748	0.213876
1860	AE	EPP	APP	APLP2	7.89218e-05	0.0456475	2042.67	1.37452	0.910009	1.75154	19770.1	0	0.467996	0.0113333	0.520537
1861	EPP	AE	MIF	TNFRSF10D	7.9007e-05	0.160546	2642.33	1.41329	0.899261	1.36491	26780.9	0	0.0571896	0.0146293	0.410052
1862	PE/ST	EC	COL4A5	ITGA9_ITGB1	7.9007e-05	0.031373	2265.67	1.37431	0.906299	1.60246	18474.4	0	0.854679	0.0122313	0.424012
1863	HPC	ELC	CLEC11A	ITGB1	7.91776e-05	0.028607	2436.33	1.37406	0.90391	1.51574	16684.9	0	0.461991	0.015817	0.567517
1864	PE/ST	EC	VCAN	ITGB1	7.93484e-05	0.0851496	1909.67	1.37403	0.912423	1.85926	26909.1	0	0.422548	0.00989564	0.212321
1865	PE/ST	VE	COL6A1	ITGA1_ITGB1	7.95195e-05	0.00771609	1879	1.37328	0.912975	1.88522	10848.4	0	0.946317	0.0290464	0.693909
1866	EC	PFE	CALM1	INSR	7.96051e-05	0.066776	2190	1.61418	0.899182	1.36254	18122.6	0	0.870474	0.0104326	0.599661
1867	PFE	AE	CALM2	CACNA1C	7.96908e-05	0.0442066	1912.33	1.37315	0.9124	1.85821	23547.1	0	0.312144	0.011409	0.355475
1868	AE	EPP	MDK	NCL	7.97766e-05	1	1930	1.37313	0.912004	1.8399	74238.5	1	-0.610623	0.00540959	-0.0734089
1869	MKs	Mo/Mo	THBS1	CD36	8.01202e-05	3.03759e-06	2335.33	1.37283	0.905383	1.56842	6985.38	0	2.42081	0.214336	1.96851
1870	AE	ELC	GNAI2	IGF1R	8.03785e-05	0.028607	2219	1.37251	0.907156	1.63526	15780.1	0	0.62997	0.0137297	0.719504
1871	MES	EPP	COL1A1	ITGA9_ITGB1	8.05511e-05	0.028607	1908.33	1.37238	0.912497	1.86272	15903.9	0	0.475075	0.0196358	0.496183
1872	PFE	EC	MDK	ITGA6_ITGB1	8.06375e-05	0.244978	2254	1.37231	0.906591	1.61353	38376.4	0	0.123655	0.00758145	0.102556
1873	AE	VE	VEGFC	ITGB1	8.07239e-05	0.00343361	2729.67	1.39386	0.89906	1.35888	9861.12	0	0.83426	0.0337946	0.922813
1874	CM	Mo/Mo	MIF	CD74_CXCR4	8.08104e-05	0.028607	2206.33	1.61037	0.89906	1.35887	14044.1	0	0.595713	0.0177467	0.740894
1875	HPC	PFE	TGFB1	ITGB1	8.08104e-05	0.129558	2052	1.37227	0.909951	1.74906	31767.6	0	0.163821	0.00896186	0.226613
1876	ELC	CM	CALM1	PTPRA	8.09835e-05	0.483779	2623.33	1.42431	0.899042	1.35834	43147.4	0	-0.0203824	0.00612101	0.165914
1877	AE	VE	ADAM15	ITGB1	8.11569e-05	0.028607	2734.33	1.39365	0.899029	1.35794	12579.4	0	0.649262	0.0208837	0.816768
1878	ELC	MKs	APP	RPSA	8.11569e-05	1	1890	1.37206	0.912906	1.88194	74553.8	1	-0.361925	0.00525929	-0.159187
1879	CM	AE	VEGFB	NRP1	8.12437e-05	0.0130793	2547	1.45236	0.899012	1.35745	10101.9	0	1.11607	0.0260665	0.956454
1880	PFE	MKs	APOB	ENO1	8.12437e-05	0.00138678	2035.67	1.372	0.910383	1.76768	8412.62	0	0.790647	0.0610487	2.81951
1881	ELC	AE	NCAM1	ROBO1	8.15045e-05	0.00600472	2614.33	1.42844	0.898982	1.35656	9588.88	0	1.11923	0.0304601	0.949729
1882	AE	AE	HSPG2	ITGA2	8.15916e-05	0.000216524	1941	1.37161	0.911956	1.83771	7680.38	0	1.6159	0.057447	1.57
1883	CM	PFE	SLIT2	ROBO2	8.16787e-05	0.000630143	2520	1.3715	0.90298	1.48378	8317.12	0	1.53809	0.0467013	0.990846
1884	ELC	EPP	LGALS1	ITGB1	8.17658e-05	1	2429	1.37127	0.904166	1.52473	67655.1	0.858	-0.537107	0.00510735	0.00642483
1885	ELC	EPP	SLIT3	ROBO1	8.18531e-05	0.028607	2018	1.37123	0.91072	1.78232	14231.6	0	0.540874	0.0195524	0.654563
1886	PE/ST	Mo/Mo	FN1	ITGA5_ITGB1	8.20277e-05	0.0945287	2688.33	1.40718	0.898946	1.35548	23146.6	0	0.677891	0.00966895	0.312893
1887	PFE	MES	VTN	ITGA8_ITGB1	8.22026e-05	5.61594e-05	1898	1.371	0.912844	1.87901	7444.62	0	1.43059	0.0727075	2.05666
1888	CM	AE	FN1	ITGA5_ITGB1	8.25532e-05	0.0309199	2103.33	1.37067	0.909243	1.71923	19310.1	0	0.410576	0.0122637	0.547352
1889	PFE	MES	GPC3	IGF1R	8.27288e-05	0.0067032	2767.67	1.38548	0.898886	1.35369	9674.12	0	1.13344	0.0298782	0.93165
1890	VE	PE/ST	COL4A2	ITGA1_ITGB1	8.29927e-05	0.028607	2003.67	1.37027	0.911021	1.79562	15425.9	0	0.767011	0.0147481	0.600153
1891	AE	MES	LGALS1	ITGB1	8.32572e-05	1	2120.67	1.36985	0.908976	1.70816	66338.8	0.996	-0.348063	0.00572178	-0.0172914
1892	EC	Mo/Mo	HMGB1	CD163	8.33455e-05	0.000222044	2511	1.47223	0.898819	1.35168	8080.38	0	1.01439	0.0668552	1.33497
1893	HPC	VE	TGFB1	LPP	8.33455e-05	0.030804	2071	1.3697	0.909829	1.74388	19228.6	0	0.479399	0.0122693	0.494403
1894	CM	AE	VEGFA	ITGB1	8.34339e-05	0.028607	2443.67	1.49928	0.898808	1.35137	14251.6	0	0.669619	0.0176802	0.64099
1895	MES	AE	CALM2	CACNA1C	8.36108e-05	0.0452365	1935.33	1.3695	0.91221	1.84939	22983.4	0	0.363616	0.0113548	0.351251
1896	PE/ST	Mo/Mo	COL1A1	ITGA2_ITGB1	8.37879e-05	0.028607	2453	1.49621	0.898777	1.35043	16858.4	0	0.919471	0.0141303	0.444351
1897	VE	VE	COL4A2	ITGA9_ITGB1	8.38766e-05	0.028607	2009.67	1.36931	0.910974	1.79355	13176.1	0	0.861985	0.0163621	0.872205
1898	EPP	AE	PF4	PROCR	8.39653e-05	0.00550239	2507	1.476	0.898769	1.35019	10872.9	0	0.718888	0.0309153	0.779506
1899	HPC	MES	ANGPT1	ITGB1	8.39653e-05	0.028607	2124.67	1.36927	0.908927	1.7061	13719.1	0	0.689245	0.0198681	0.607653
1900	PE/ST	PE/ST	LGALS3BP	ITGB1	8.41429e-05	0.00668664	2616.67	1.3691	0.901757	1.44312	11519.9	0	0.754291	0.0299265	0.645228
1901	PFE	HPC	FGB	ITGA2B	8.42319e-05	7.71759e-08	1985.67	1.36904	0.911341	1.80987	6871.88	0	2.15973	0.235316	3.77358
1902	PE/ST	EPP	FN1	ITGA2	8.43208e-05	0.00608995	2712	1.40562	0.898716	1.34863	9737.62	0	1.25269	0.0303853	0.840471
1903	PFE	EPP	CALM1	PTPRA	8.43208e-05	0.396943	2172.67	1.3689	0.908205	1.6767	39894.9	0	-0.0231337	0.00755563	0.208348
1904	Mo/Mo	HPC	APP	RPSA	8.44099e-05	1	2424.67	1.51135	0.898698	1.34811	67496.1	0.774	-0.241809	0.00376746	-0.0224477
1905	EC	Mo/Mo	MDK	NCL	8.44099e-05	1	1937	1.36889	0.912281	1.8527	67176.8	1	-0.0650565	0.00544722	-0.0875098
1906	MES	ELC	SLIT3	ROBO1	8.45881e-05	0.028607	2163	1.36886	0.908403	1.6847	13900.9	0	0.683756	0.0184815	0.646043
1907	AE	Ery	TIMP1	CD63	8.46774e-05	1	1946	1.3688	0.912026	1.84094	83910	1	-0.892656	0.00377754	-0.497608
1908	AE	VE	TIMP3	KDR	8.47667e-05	0.0710568	2662.67	1.42103	0.898673	1.34737	21127.6	0	0.324095	0.0102958	0.652936
1909	MES	AE	TGFB1	ITGB1	8.4856e-05	0.307665	2456.33	1.49845	0.898672	1.34733	29987.4	0	0.270301	0.00690346	0.315385
1910	PE/ST	PE/ST	COL5A2	ITGA1_ITGB1	8.50349e-05	0.028607	2018.67	1.3685	0.910889	1.78978	12068.1	0	0.963045	0.0210472	0.709342
1911	PE/ST	CM	CALR	ITGAV	8.52141e-05	0.028607	2483.33	1.48833	0.898599	1.34518	17538.1	0	0.654591	0.0128324	0.526539
1912	PFE	MES	LUM	ITGB1	8.53037e-05	0.028607	2137.67	1.36809	0.908825	1.70191	15009.9	0	0.532005	0.0239324	0.453406
1913	MES	ELC	COL1A1	ITGA9_ITGB1	8.55731e-05	0.028607	1943.33	1.3679	0.912204	1.84913	16239.4	0	0.454824	0.0194925	0.483561
1914	EC	EC	CD99	CD81	8.5663e-05	0.225227	1931	1.36788	0.912455	1.86074	28336.9	0	0.61813	0.00776395	0.202229
1915	EPP	PFE	HSPG2	ITGB1	8.58431e-05	0.0583292	2097	1.3677	0.909576	1.73317	23181.9	0	0.295858	0.0107566	0.428863
1916	HPC	HPC	HSP90AA1	ITGB3	8.61136e-05	0.028607	2382	1.53499	0.898523	1.34293	15652.6	0	0.543435	0.0164954	0.593239
1917	EC	EPP	HMGB1	CXCR4	8.62942e-05	0.028607	2536.33	1.47033	0.898515	1.34268	18390.1	0	0.58536	0.0131285	0.458373
1918	MES	AE	HSPG2	ITGB1	8.63847e-05	0.172906	2469.67	1.49749	0.898511	1.34258	22707.1	0	0.522934	0.00833247	0.490846
1919	EPP	AE	APP	APLP2	8.63847e-05	0.0340918	1934.33	1.36713	0.912448	1.86045	19353.4	0	0.426591	0.0120379	0.545875
1920	MKs	HPC	TGFB1	ITGB1	8.64751e-05	0.108763	1980.67	1.36706	0.911602	1.82161	26661.6	0	0.337866	0.00933362	0.280758
1921	ELC	PE/ST	SLIT2	ROBO2	8.65657e-05	0.000550223	2456.33	1.36686	0.904052	1.5207	8326.88	0	1.42116	0.0478636	0.994013
1922	EPP	EC	TGFB1	ITGB1	8.66563e-05	0.105119	1964	1.36674	0.911935	1.83676	28052.1	0	0.304061	0.00941124	0.239663
1923	ELC	PE/ST	COL4A1	ITGA1_ITGB1	8.71103e-05	0.028607	2037	1.36639	0.910729	1.78275	14861.4	0	0.703232	0.0157781	0.643143
1924	PE/ST	Mo/Mo	COL1A2	CD36	8.72924e-05	5.40165e-06	2381	1.36619	0.905088	1.55764	7076.88	0	1.92053	0.177028	1.83043
1925	EPP	ELC	HAPLN1	PRTG	8.73835e-05	0.028607	2260	1.36611	0.906848	1.62337	15482.4	0	0.474112	0.0171252	0.650903
1926	EC	ELC	HMGB1	CXCR4	8.74747e-05	0.028607	2548.33	1.46951	0.898382	1.33877	18723.1	0	0.535575	0.0130903	0.456897
1927	EPP	MES	JAM3	ITGB1	8.74747e-05	0.0401857	2160.33	1.36606	0.908648	1.69467	20845.9	0	0.393862	0.0116311	0.458968
1928	MES	AE	COL4A5	CD93	8.75659e-05	0.00403789	1930	1.36605	0.912565	1.86589	9165.12	0	1.17316	0.0327325	1.04589
1929	MKs	CM	CALM1	KCNQ5	8.76572e-05	0.028607	1953	1.36592	0.912145	1.84639	17984.1	0	0.614857	0.0128415	0.498213
1930	PE/ST	PE/ST	PTN	NCL	8.77486e-05	0.0205108	1976.67	1.36591	0.911759	1.82875	13303.6	0	0.707603	0.0239911	0.53448
1931	EPP	EPP	CALM1	MYLK	8.784e-05	0.028607	2636.33	1.43746	0.898362	1.33819	17749.9	0	0.328535	0.0165591	0.565554
1932	HPC	EPP	CLEC11A	ITGB1	8.79315e-05	0.028607	2497.33	1.36577	0.903545	1.50308	16826.9	0	0.461524	0.0156849	0.558595
1933	AE	VE	COL4A1	ITGA1_ITGB1	8.80231e-05	0.028607	1934.33	1.36575	0.912544	1.86493	14531.4	0	0.686738	0.0165054	0.653641
1934	VE	MKs	CALM1	GP6	8.81147e-05	0.00273542	2491.67	1.4942	0.898326	1.33715	9782.62	0	0.861574	0.0352711	0.882163
1935	EC	HPC	CALM1	MYLK	8.82064e-05	0.028607	2263	1.60948	0.898318	1.33691	13594.6	0	0.965037	0.0165432	0.685321
1936	PE/ST	Mo/Mo	FN1	ITGA8_ITGB1	8.82982e-05	0.123713	2752	1.40288	0.898307	1.3366	26131.9	0	0.508363	0.00905819	0.250025
1937	PE/ST	MKs	COL1A1	GP6	8.839e-05	5.56899e-05	2495.67	1.49328	0.898292	1.33615	7360.12	0	1.82167	0.114348	1.24481
1938	ELC	VE	COL4A1	ITGA9_ITGB1	8.839e-05	0.028607	2045	1.36543	0.910682	1.7807	12809.6	0	0.798206	0.0175048	0.915195
1939	AE	HPC	HSPG2	ITGB1	8.87579e-05	0.0468059	1994.33	1.36506	0.9115	1.817	20688.4	0	0.3671	0.0112768	0.527194
1940	CM	AE	LAMA4	ITGA2_ITGB1	8.885e-05	0.00602531	2194	1.36492	0.908033	1.66983	9196.38	0	1.27197	0.0304479	1.16824
1941	PE/ST	AE	VEGFA	ITGB1	8.91268e-05	0.028607	2494	1.49561	0.898198	1.3334	14418.1	0	0.659643	0.0174451	0.63421
1942	ELC	PFE	LAMA2	RPSA	8.92192e-05	0.028607	2587	1.45924	0.898195	1.33332	13682.1	0	0.365734	0.0265374	0.766897
1943	PE/ST	VE	COL6A2	ITGA1_ITGB1	8.92192e-05	0.0277059	1945.33	1.36393	0.91244	1.86004	12354.6	0	0.830912	0.0223548	0.654025
1944	MES	PFE	COL3A1	ITGA2_ITGB1	8.94042e-05	0.028607	2077.33	1.3632	0.910123	1.75644	19875.6	0	0.415854	0.0153842	0.354873
1945	MKs	CM	THBS1	ITGA3_ITGB1	8.95894e-05	0.0191434	2445.33	1.36304	0.90433	1.5305	10900.9	0	1.41985	0.0241342	0.720886
1946	PE/ST	MKs	APP	RPSA	8.98677e-05	1	1952.33	1.36256	0.91236	1.85635	73024	1	-0.231157	0.00518779	-0.170321
1947	AE	VE	NID1	ITGB1	9.01466e-05	0.028607	2815	1.38743	0.898119	1.33109	15993.1	0	0.522204	0.0160483	0.591854
1948	EPP	AE	YBX1	NOTCH1	9.02397e-05	0.028607	2835.67	1.36208	0.899081	1.3595	16290.6	0	0.399221	0.0169501	0.636133
1949	MES	PE/ST	FN1	ITGA5_ITGB1	9.04261e-05	0.028607	1998.33	1.36201	0.911518	1.81782	21828.6	0	0.371595	0.0129669	0.345858
1950	Mo/Mo	MKs	CALM2	MYLK	9.05194e-05	0.0145139	2321.33	1.36189	0.906111	1.59537	11043.4	0	0.932916	0.0255324	0.755435
1951	PE/ST	MES	COL6A1	ITGA1_ITGB1	9.06128e-05	0.00842667	1959	1.36184	0.912293	1.85323	10764.1	0	1.02944	0.0285535	0.694898
1952	EPP	PE/ST	CALM1	CACNA1C	9.07996e-05	0.596652	2663.33	1.43546	0.898048	1.32903	42292.1	0	-0.0716233	0.00630919	0.239168
1953	PFE	MES	CALM1	RYR2	9.08932e-05	0.594067	2234	1.36176	0.907554	1.65081	40535.9	0	-0.0710138	0.00849373	0.191695
1954	PE/ST	EC	PTN	NCL	9.10805e-05	0.0215898	2000	1.36165	0.911539	1.81875	12551.6	0	1.06104	0.0238599	0.529665
1955	VE	ELC	LGALS1	ITGB1	9.11742e-05	1	2593	1.36118	0.90241	1.46464	68402.5	0.956	-0.519453	0.00490609	-1.89234e-05
1956	Mo/Mo	MES	CD14	ITGB1	9.1268e-05	8.04044e-05	2197.33	1.36112	0.908214	1.67708	7787.12	0	1.21691	0.0681359	1.40645
1957	PE/ST	Ery	MDK	ITGA4_ITGB1	9.13619e-05	0.307665	2296.33	1.60437	0.897998	1.32758	25318.9	0	0.553047	0.00674937	0.434373
1958	PFE	AE	DLK1	NOTCH4	9.14558e-05	0.0111147	2204	1.36101	0.908005	1.66868	11010.9	0	0.537507	0.033539	0.949894
1959	VE	ELC	TGFB1	ITGB1	9.19264e-05	0.502727	2602.33	1.36028	0.902302	1.46105	41405.1	0	-0.0496686	0.00748618	0.185829
1960	MKs	ELC	PDGFC	FLT1	9.20207e-05	0.00183773	2606	1.45945	0.897859	1.32356	9009.12	0	1.03648	0.0380814	1.02802
1961	AE	EPP	HSP90AA1	ITGB3	9.20207e-05	0.102212	2738	1.36023	0.900523	1.4037	24118.1	0	0.0909051	0.0172417	0.441047
1962	PE/ST	EC	GPC3	FLT1	9.21151e-05	0.028607	1973.67	1.36014	0.912024	1.84081	12376.9	0	1.14851	0.0203624	0.639735
1963	ELC	EC	HSPG2	ITGB1	9.22096e-05	0.0469888	2009.33	1.35982	0.911464	1.81539	20308.9	0	0.505571	0.0112668	0.451457
1964	PFE	CM	FN1	ITGA5_ITGB1	9.23986e-05	0.0497153	2388.67	1.35979	0.905168	1.56057	25247.6	0	0.312957	0.0111319	0.284134
1965	MES	PFE	VCAN	ITGB1	9.24933e-05	0.122731	2159	1.35964	0.908904	1.70515	31822.9	0	0.188702	0.00907539	0.196074
1966	PFE	HPC	FN1	ITGA2B_ITGB3	9.27776e-05	0.00189992	2396	1.35935	0.905122	1.5589	9816.62	0	0.93196	0.0378608	0.77347
1967	Mo/Mo	HPC	B2M	TFRC	9.29674e-05	0.0323912	2156.67	1.72502	0.897755	1.32057	21185.1	0	0.362444	0.0121575	0.427618
1968	MES	AE	FN1	ITGA2	9.29674e-05	0.00130488	2020	1.35892	0.911304	1.80821	8798.88	0	1.08756	0.0407398	1.04028
1969	PFE	VE	FGA	ITGB1	9.30625e-05	0.000265284	2845.67	1.3848	0.897727	1.31977	7651.12	0	0.989232	0.101229	2.65809
1970	AE	PE/ST	MDK	NCL	9.30625e-05	1	2023.67	1.35888	0.911274	1.80685	75155.2	1	-0.669789	0.00531242	-0.0895121
1971	HPC	ELC	TGFB1	LPP	9.31576e-05	0.0329774	2137.33	1.35884	0.909311	1.72203	20401.4	0	0.376493	0.0121157	0.482347
1972	PFE	PFE	GPC3	IGF1R	9.32527e-05	0.00762561	2876	1.3773	0.897691	1.31872	9825.12	0	1.10159	0.0291063	0.919156
1973	PFE	AE	FGB	ITGA5	9.32527e-05	1.21863e-07	2067.67	1.3584	0.910559	1.77532	6878.62	0	2.2047	0.201079	3.94774
1974	PE/ST	ELC	COL6A1	ITGA2_ITGB1	9.37295e-05	0.00516227	1978	1.35796	0.912057	1.84235	9917.88	0	1.03358	0.0312956	0.830469
1975	Mo/Mo	PFE	F13A1	ITGB1	9.3825e-05	0.0170145	2174.33	1.35786	0.908752	1.69894	11800.1	0	1.0628	0.0247212	0.603721
1976	PE/ST	CM	COL1A2	ITGA2_ITGB1	9.40163e-05	0.028607	2473	1.35768	0.904173	1.52496	14886.9	0	0.792942	0.0176114	0.511805
1977	AE	AE	TIMP3	KDR	9.42078e-05	0.0787917	2826	1.39458	0.89758	1.31556	22194.4	0	0.279977	0.0100528	0.62622
1978	PE/ST	EPP	CALM2	INSR	9.43037e-05	0.028607	2820.67	1.35721	0.8996	1.37518	16966.1	0	0.57079	0.0136181	0.584222
1979	PE/ST	Mo/Mo	GPC3	CD81	9.43996e-05	0.028607	1996.33	1.35716	0.911834	1.83212	13623.1	0	1.02915	0.0195313	0.529089
1980	PE/ST	AE	CALR	SCARF1	9.44956e-05	0.0124825	2568.67	1.48216	0.897572	1.31532	10461.6	0	0.892681	0.0263124	0.941442
1981	AE	MES	CALM1	INSR	9.45917e-05	0.0782531	2196.67	1.69131	0.897564	1.3151	18314.9	0	0.79193	0.0100693	0.652146
1982	MKs	MES	F13A1	ITGB1	9.4784e-05	0.0188934	2227.67	1.3569	0.907839	1.66207	12190.4	0	0.926237	0.0241846	0.593394
1983	HPC	HPC	APP	RPSA	9.48803e-05	1	2513	1.50451	0.897533	1.3142	69078.9	0.886	-0.299998	0.00367269	-0.0304687
1984	VE	AE	MDK	ITGA4_ITGB1	9.48803e-05	0.741516	2000	1.35678	0.911821	1.83157	40597.9	0	-0.105181	0.00931161	0.185445
1985	MKs	CM	TGFB1	LPP	9.5266e-05	0.028607	2058	1.35665	0.910863	1.78862	17425.4	0	0.724116	0.0125842	0.529746
1986	EC	AE	MDK	ITGA6_ITGB1	9.53626e-05	0.1553	2009.67	1.35663	0.911626	1.8227	30967.9	0	0.178338	0.00856428	0.261247
1987	PE/ST	CM	COL1A2	ITGA3_ITGB1	9.54592e-05	0.028607	2490	1.35639	0.904031	1.51999	13241.9	0	0.919569	0.0199333	0.582814
1988	PE/ST	ELC	COL6A1	ITGA1_ITGB1	9.57496e-05	0.00874473	1995	1.35605	0.911941	1.83702	11209.4	0	0.852092	0.0283038	0.679568
1989	ELC	VE	SEMA3A	NRP2	9.60405e-05	0.000442224	2530	1.35545	0.903514	1.502	8011.38	0	1.39164	0.0499872	1.33013
1990	MES	AE	CALM1	PTPRA	9.61376e-05	0.237232	2183.67	1.35545	0.908729	1.69798	37567.9	0	0.0405888	0.00765151	0.21269
1991	PFE	VE	COL3A1	ITGA10_ITGB1	9.62348e-05	0.028607	2066.67	1.35532	0.910773	1.78467	15963.4	0	0.458667	0.0184306	0.542044
1992	ELC	EPP	CALM1	MYLK	9.6332e-05	0.028607	2767.67	1.4136	0.897397	1.31032	18849.4	0	0.278839	0.0162141	0.543019
1993	Mo/Mo	VE	CALM1	CACNA1C	9.64293e-05	0.462106	2937.67	1.36671	0.897396	1.3103	40753.9	0	0.0363447	0.00622028	0.178722
1994	PE/ST	AE	PTN	NCL	9.66241e-05	0.0232882	2042	1.35507	0.911194	1.80331	13598.6	0	0.674304	0.0236574	0.522234
1995	ELC	PE/ST	LAMA2	RPSA	9.68192e-05	0.028607	2699.33	1.43775	0.897349	1.30895	14266.6	0	0.333183	0.0260524	0.742709
1996	ELC	CM	VCAN	ITGB1	9.69168e-05	0.339761	2018.33	1.35463	0.911568	1.82006	37338.9	0	-0.006842	0.00968697	0.19153
1997	AE	EC	MDK	NCL	9.70145e-05	1	2052.67	1.35462	0.911052	1.79697	72355	1	-0.31635	0.00528336	-0.0943268
1998	PE/ST	CM	COL1A2	ITGA9_ITGB1	9.71123e-05	0.028607	2509	1.35457	0.903831	1.513	14851.9	0	0.808135	0.0176034	0.510906
1999	CM	EPP	HSP90AA1	ITGB3	9.72101e-05	0.028607	2778	1.35446	0.900267	1.3957	19941.9	0	0.262881	0.0171435	0.434424
[truncated: 91,474 more rows]
